# Supplementary material for: Direct production of olefins from syngas with ultrahigh carbon efficiency
Source: Nat Commun. 2022 Oct 10;13:5987. doi: 10.1038/s41467-022-33715-w (PMC9550792; doi:10.1038/s41467-022-33715-w)
Supplement: Supplementary file 3 — Source Data [file 41467_2022_33715_MOESM3_ESM.xlsx]

## Sheet: Figure 1B
Carbon number	Paraffins	Olefins	CO2	Ln(Wn/n)
1	2.22648	--	2.73131	-3.17721
2	0.28526	1.6173		-4.12252
3	0.87302	8.25043		-2.98553
4	1.48847	10.5699		-3.10725
5	1.36996	9.30503		-3.56919
6	1.14771	7.30058		-4.07707
7	1.10527	6.63857		-4.44292
8	1.06234	5.88254		-4.87772
9	1.04545	5.92772		-5.24847
10	1.17111	5.86051		-5.58903
11	1.11823	5.43957		-5.65441
12	0.97602	4.4847		-6.07329
13	0.82364	3.31449		-6.50581
14	0.66105	2.36848		-7.05721
15	0.50339	1.46941		-7.31751
16	0.3408	0.86286		-7.87367
17	0.23444	0.46203		-8.23968
18	0.1674	0.24287		-8.86892
19	0.12311	0.13276		-9.40571
20	0.07472	0.06099		-9.83455
21	0.0618	0.03315		-10.3791
22	0.06182	0.02236		-10.9095
23	0.04563	0.00842		-11.3963
24	0.02692			-12.101
25	0.01901			-12.5595

## Sheet: Figure 1C
H2/CO ratio	CO conversion	CH4	CO2	Olefins	Paraffins	Olefins Yield
0.5	6.8	2	4.4	77	16.6	5.2
1	15.2	1.6	4.2	76.4	17	11.6
2	45.8	2.2	2.7	80.1	15	36.7
4	61	5.1	2.6	72.6	19.7	44.3
5	72.4	5.7	2.1	69.7	22.5	50.5

## Sheet: Figure 1D
WHSV （mL·gcat.-1·h-1）	CO conversion	CH4	CO2	Olefins	Paraffins	Olefins Yield
1500	67.9	4	2.7	76.6	16.7	51.9
3000	45.8	2.2	2.7	80.1	15	36.6858
6000	13.1	4.4	3	78.3	14.3	10.2
9000	7.5	4.7	3.3	78.6	13.4	5.9

## Sheet: Figure 1E
Time (h)	Reaction Rate (molCO·gRu-1·h-1)	CO2	CH4	C2-4=	C2-4o	C5+
0	0.71474	2.70353	1.5011	11.792	1.88211	82.1213
0.5	0.70081	2.65908	1.5786	13.6636	2.07205	80.0266
1	0.72287	2.46733	1.53255	13.2666	2.01268	80.7208
4.8	0.71253	2.38209	1.80431	16.2774	2.32164	77.2145
7.3	0.72048	2.19963	1.77536	15.8507	2.22849	77.9458
10.3	0.70406	2.8558	1.81288	15.9154	2.1173	77.2987
15.3	0.72615	1.99342	1.79041	15.9601	2.15829	78.0978
19.8	0.71572	1.96017	1.80003	16.2435	2.17538	77.8209
23.6	0.70839	1.94377	1.84463	16.5359	2.17806	77.4976
25.1	0.71572	1.72436	1.60478	14.0609	1.85844	80.7515
27.4	0.71522	1.75985	1.67823	14.5234	1.88585	80.1527
32.7167	0.71535	1.74326	1.60799	14.124	1.63944	80.8853
35.0167	0.71938	1.7335	1.59899	13.7857	1.63053	81.2513
40.0167	0.72215	1.71814	1.62285	15.0765	1.93358	79.649
41.5167	0.72287	1.7164	1.60855	14.9386	1.89471	79.8417
46.5167	0.71522	1.66249	1.54896	14.2441	1.79889	80.7455
47.5167	0.71303	1.66759	1.52803	14.6398	1.84864	80.316
51.5167	0.70472	1.69581	1.55389	14.1606	1.79764	80.792
52.5167	0.70509	1.65809	1.54003	14.0051	1.7572	81.0396
57.65	0.70591	1.70161	1.45438	13.8214	1.74345	81.2791
59.65	0.70296	1.63445	1.51311	14.4633	1.81312	80.576
60.65	0.70259	1.63531	1.54023	13.7882	1.71737	81.3189
67.85	0.7037	1.85539	1.60353	14.522	1.81969	80.1994
76.15	0.69526	1.66104	1.55109	14.1011	1.74538	80.9414
77.15	0.70949	1.72105	1.58237	14.8063	1.82964	80.0607
78.15	0.70222	1.71054	1.60689	14.461	1.77835	80.4432
85.65	0.67587	1.72639	1.62602	14.667	1.81589	80.1647
86.65	0.68709	1.69821	1.62681	14.9831	1.84477	79.8471
95.65	0.67587	1.8441	1.66771	15.5034	1.9144	79.0704
103.45	0.69082	1.68032	1.60968	14.6261	1.77962	80.3042
104.45	0.67655	1.73364	1.6468	14.9379	1.812	79.8696
112.45	0.67504	1.77699	1.66446	15.1974	1.84128	79.5199
113.95	0.68185	1.71124	1.62553	15.3433	1.85799	79.462
120.15	0.67512	1.76759	1.69738	15.2351	1.83454	79.4654
121.35	0.68338	1.77583	1.66822	14.934	1.7841	79.8379
129.1	0.67774	1.79989	1.67697	16.035	1.94552	78.5426
132.1	0.6758	1.77501	1.70452	16.0033	1.92158	78.5956
137.4	0.67699	1.80187	1.6927	15.425	1.83138	79.2491
145.4	0.68785	1.83154	1.72997	14.9515	1.77216	79.7148
146.4	0.68822	1.83056	1.76956	15.7921	1.87255	78.7352
148.4	0.68115	1.82038	1.76972	15.299	1.81283	79.298
152.7	0.68338	1.81443	1.6819	15.3224	1.81796	79.3634
160.7	0.69304	1.70423	1.51582	14.4021	1.72211	80.6557
162.2	0.67929	1.70885	1.62325	15.572	1.84712	79.2488
169.2	0.68087	1.76419	1.64371	15.113	1.80842	79.6707
174.2	0.68234	1.76038	1.62661	15.2908	1.80005	79.5222
177.2	0.69447	1.72086	1.60334	14.2725	1.67802	80.7252
178.2	0.68897	1.78135	1.66466	15.0253	1.76532	79.7634
184.2	0.68749	1.78517	1.66823	14.7193	1.7237	80.1036
186.2	0.68565	1.78996	1.67271	15.6094	1.828	79.0999
193.2	0.69044	1.73973	1.66111	14.6307	1.7187	80.2498
194.2	0.68749	1.74718	1.68168	14.6584	1.7133	80.1995
201.2	0.67668	1.75441	1.69854	15.1129	1.78172	79.6524
203.2	0.6778	1.75152	1.69575	15.0568	1.76556	79.7303
208.2	0.68896	1.79049	1.6867	15.2963	1.78974	79.4368
210.2	0.68526	1.83847	1.69581	15.5019	1.81416	79.1497
212.2	0.68896	1.79049	1.6867	15.263	1.78162	79.4782
217.2	0.69412	1.76812	1.69227	15.1631	1.77544	79.601
218.2	0.69228	1.81054	1.71013	15.5071	1.81234	79.1598
225.2	0.67912	1.77556	1.67709	15.6881	1.85212	79.0071
226.2	0.6795	1.73514	1.66219	15.0539	1.77366	79.7751
232.8	0.68895	1.74112	1.65826	15.2407	1.78393	79.576
234.8	0.6795	1.73514	1.67616	15.7316	1.84167	79.0154
241.8	0.67648	1.70328	1.64156	15.3663	1.81018	79.4787
242.8	0.68519	1.67286	1.72248	15.2751	1.80059	79.529
247.8	0.68595	1.74875	1.66553	15.2209	1.78947	79.5753
248.8	0.6882	1.74302	1.68751	14.9771	1.7576	79.8348
252.8	0.67413	1.71821	1.65595	15.5514	1.82995	79.2445
257.8	0.67761	1.73998	1.66683	15.2673	1.79912	79.5268
258.8	0.6761	1.74387	1.67055	15.8583	1.86416	78.8631
262.8	0.68519	1.71177	1.66736	15.1662	1.7816	79.673
267.8	0.67497	1.7865	1.71555	15.8256	1.86053	78.8118
270.8	0.67346	1.71093	1.66302	14.9579	1.76509	79.9031
275.8	0.67383	1.74974	1.69026	15.394	1.81374	79.3522
279.3	0.68331	1.71647	1.65813	15.5597	1.83431	79.2314
283.9	0.67109	1.72599	1.66345	15.5336	1.82703	79.2499
286.9	0.67843	1.80742	1.69791	15.7039	1.8511	78.9397
290.4	0.67392	1.85907	1.73729	15.7283	1.85404	78.8213
291.4	0.67961	1.83395	1.7	14.8051	1.74574	79.9152
294.4	0.68068	1.8406	1.72002	15.9471	1.87549	78.6168
295.4	0.67232	1.83338	1.73641	15.7741	1.86244	78.7936
303.4	0.68143	1.79945	1.67656	15.3975	1.81862	79.3079
304.4	0.67993	1.76422	1.66638	15.0365	1.7794	79.7535
311.4	0.67588	1.77227	1.69776	14.3083	1.68557	80.5361
312.4	0.68148	1.7511	1.65398	14.6761	1.73977	80.179
316.4	0.67475	1.80787	1.69832	15.1877	1.80491	79.5012
317.4	0.67998	1.79395	1.68525	15.0707	1.79102	79.6591
324.7	0.67467	1.77798	1.70737	15.1921	1.80814	79.5144
326.7	0.67467	1.73847	1.67938	14.8742	1.76979	79.9381
334.7	0.67467	1.77798	1.69337	15.1239	1.79775	79.6069
336.7	0.68189	1.66363	1.60335	14.0292	1.67193	81.0319
339.7	0.6773	1.73172	1.67285	14.6332	1.74875	80.2135
344.7	0.67429	1.73944	1.69432	15.2792	1.82888	79.4581
349.7	0.68148	1.7511	1.7229	14.9677	1.79417	79.7642
354.7	0.68036	1.79296	1.71193	15.315	1.83589	79.3442
359.7	0.6829	1.80498	1.70951	14.3307	1.7284	80.4265
364.7	0.68152	1.8968	1.79618	15.2873	1.83306	79.1866
369.7	0.67662	1.80287	1.7214	14.847	1.78886	79.8399
373.7	0.67699	1.84105	1.70657	15.2149	1.82559	79.412
378.7	0.67849	1.75882	1.67512	14.7599	1.77925	80.0269
384.7	0.68563	1.68435	1.64066	14.618	1.76613	80.2909
389.7	0.67175	1.81592	1.74784	14.7301	1.791	79.9151
393.7	0.67392	1.81952	1.7513	14.9085	1.81349	79.7072
400.2	0.67383	1.74974	1.70435	14.8653	1.81266	79.8679
407.2	0.67482	1.72015	1.70322	14.9604	1.83436	79.7818
413.2	0.67445	1.76022	1.73187	15.1449	1.86626	79.4967
419.2	0.67445	1.7211	1.63489	13.9938	1.74	80.9103
426.4	0.67817	1.59496	1.54325	13.692	1.68932	81.4805
432.4	0.67371	1.60553	1.59508	14.3166	1.75838	80.7244
439.4	0.67053	1.74919	1.74606	14.7738	1.82782	79.9031
445.9	0.67587	1.64792	1.65381	14.3859	1.78902	80.5233
451.9	0.67354	1.66223	1.64013	14.7039	1.83102	80.1627
458.9	0.67761	1.66089	1.59679	13.3669	1.66496	81.7104
467.7	0.67565	1.67448	1.66635	13.8225	1.74783	81.0888
472.7	0.68068	1.64479	1.62293	14.1609	1.79696	80.7744
478.7	0.67768	1.65209	1.60226	13.9622	1.75039	81.0331
482.7	0.66665	1.68819	1.69423	13.9731	1.76329	80.8812
488.7	0.67375	1.83913	1.77017	15.3925	1.91561	79.0826
503.7	0.67717	1.55139	1.60625	13.416	1.70748	81.7189
512.667	0.67445	1.76022	1.57947	14.0193	1.77301	80.868
520.517	0.67388	1.6652	1.68314	14.5731	1.83165	80.2469
528.817	0.67998	1.67695	1.54711	12.9988	1.66345	82.1137
537.55	0.66914	1.74376	1.60026	13.3383	1.71881	81.5988
545.417	0.67213	1.49927	1.59314	13.4922	1.75015	81.6652

## Sheet: Figure 1F
Na/Ru molar ratio	Reaction Rate (molCO·gRu-1·h-1)	CH4	CO2	Paraffins	Olefins
0	0.65446	6.4	0.3	16.9169	76.3
0.2	0.48661	2	2.5	69.6573	25.8
0.5	0.40893	2.2	2.7	80.1005	15
0.8	0.20714	6.3	3.4	76.8537	13.74
1	0.19732	5.3	3.8	78.2129	12.7
2	0.04732	19.7	8.7	56.9709	14.6

## Sheet: Figure 2A
	Calcined	Reduced	Spent			PDF#06-0663				PDF#43-1027
2 theta （degree）	Intensity （a.u.）	Intensity （a.u.）	Intensity （a.u.）			2 theta （degree）	Intensity （a.u.）			2 theta （degree）	Intensity （a.u.）
5	476	311	452			38.387	40			28.018	100
5.02	495	310	435			42.152	35			35.065	77
5.04	462	312	385			44.005	100			40.04	19
5.06	499	339	429			58.323	25			40.547	5
5.08	473	289	417			69.405	25			45.02	1
5.1	472	319	402			78.388	25			54.266	54
5.12	474	298	410			82.221	6			57.921	13
5.14	490	310	405			84.703	25			59.45	7
5.16	447	316	390			85.957	20			65.556	11
5.18	451	347	373			92.035	4			65.91	1
5.2	462	316	388			97.085	8			66.978	12
5.22	519	317	405			104.559	6			69.54	15
5.24	400	293	393			116.548	16			73.09	1
5.26	479	284	439			120.844	6			74.103	6
5.28	436	308	389			125.28	25			76.233	1
5.3	455	307	381			133.14	18			77.57	1
5.32	444	301	377			140.47	10			83.392	9
5.34	455	287	386			146.552	16			86.433	3
5.36	455	275	399							87.738	7
5.38	430	261	369
5.4	418	314	381
5.42	436	287	359
5.44	437	269	393
5.46	387	302	369
5.48	412	269	375
5.5	416	288	371
5.52	388	246	366
5.54	464	268	368
5.56	424	305	349
5.58	445	279	343
5.6	400	235	373
5.62	469	268	417
5.64	399	263	408
5.66	419	239	372
5.68	408	291	395
5.7	401	244	375
5.72	445	260	347
5.74	396	244	362
5.76	427	271	333
5.78	397	265	303
5.8	410	269	380
5.82	438	280	335
5.84	436	267	369
5.86	375	250	327
5.88	386	268	364
5.9	415	234	384
5.92	436	225	357
5.94	389	267	347
5.96	422	248	357
5.98	379	235	360
6	379	207	347
6.02	382	228	349
6.04	380	264	321
6.06	356	205	349
6.08	402	255	311
6.1	416	233	312
6.12	392	245	325
6.14	383	234	352
6.16	390	243	321
6.18	370	236	311
6.2	408	245	345
6.22	381	230	313
6.24	412	223	323
6.26	370	215	324
6.28	387	230	343
6.3	369	244	291
6.32	355	244	320
6.34	353	237	324
6.36	370	212	306
6.38	386	230	323
6.4	394	205	320
6.42	331	241	319
6.44	370	239	313
6.46	362	221	304
6.48	388	221	316
6.5	315	211	324
6.52	338	208	336
6.54	358	207	311
6.56	382	238	317
6.58	325	225	322
6.6	358	220	323
6.62	350	216	288
6.64	345	211	313
6.66	347	210	308
6.68	373	211	332
6.7	338	182	304
6.72	357	214	275
6.74	357	239	297
6.76	330	203	286
6.78	367	218	303
6.8	342	205	297
6.82	349	179	284
6.84	299	217	319
6.86	347	226	306
6.88	335	201	301
6.9	315	216	304
6.92	348	216	293
6.94	333	207	294
6.96	356	204	286
6.98	326	216	322
7	308	215	284
7.02	326	195	298
7.04	309	236	302
7.06	306	201	286
7.08	303	215	276
7.1	304	205	280
7.12	332	192	304
7.14	308	188	332
7.16	329	212	280
7.18	355	185	289
7.2	347	202	340
7.22	333	203	290
7.24	322	173	319
7.26	347	199	289
7.28	316	199	282
7.3	360	187	293
7.32	331	212	312
7.34	324	190	270
7.36	342	211	281
7.38	296	178	261
7.4	336	178	271
7.42	319	196	322
7.44	317	192	285
7.46	268	168	278
7.48	306	195	281
7.5	316	201	290
7.52	309	192	292
7.54	321	198	269
7.56	311	187	284
7.58	327	183	275
7.6	330	194	255
7.62	294	182	285
7.64	307	168	263
7.66	309	189	284
7.68	292	197	267
7.7	306	188	266
7.72	296	171	279
7.74	289	214	272
7.76	316	182	250
7.78	279	200	264
7.8	289	185	265
7.82	315	180	261
7.84	296	167	268
7.86	287	187	267
7.88	320	182	247
7.9	291	164	283
7.92	332	182	293
7.94	302	191	267
7.96	328	177	233
7.98	298	178	272
8	271	193	260
8.02	298	201	229
8.04	309	202	272
8.06	272	155	244
8.08	262	201	279
8.1	310	175	260
8.12	303	189	282
8.14	312	182	257
8.16	297	167	274
8.18	276	154	237
8.2	283	205	266
8.22	283	199	284
8.24	283	188	251
8.26	283	170	260
8.28	289	166	253
8.3	260	171	264
8.32	279	191	267
8.34	306	171	256
8.36	273	186	242
8.38	291	185	294
8.4	277	169	274
8.42	302	175	280
8.44	292	178	254
8.46	259	177	239
8.48	290	157	259
8.5	287	174	256
8.52	282	186	229
8.54	283	171	252
8.56	274	177	260
8.58	262	160	227
8.6	259	185	248
8.62	305	173	259
8.64	289	165	256
8.66	269	170	257
8.68	289	151	254
8.7	274	181	230
8.72	271	162	237
8.74	266	174	215
8.76	254	165	254
8.78	282	160	252
8.8	280	159	271
8.82	289	173	231
8.84	286	192	268
8.86	293	144	235
8.88	271	163	212
8.9	292	159	216
8.92	301	169	239
8.94	273	178	265
8.96	306	173	227
8.98	288	177	237
9	288	149	229
9.02	246	184	233
9.04	266	139	250
9.06	265	155	219
9.08	277	168	253
9.1	247	181	228
9.12	276	190	230
9.14	254	148	255
9.16	231	165	243
9.18	291	185	260
9.2	243	175	220
9.22	282	175	234
9.24	244	175	219
9.26	246	178	226
9.28	277	174	205
9.3	268	201	214
9.32	261	154	221
9.34	286	154	225
9.36	263	160	215
9.38	251	165	224
9.4	265	156	240
9.42	272	188	240
9.44	268	173	213
9.46	292	160	223
9.48	266	166	223
9.5	272	173	235
9.52	245	175	219
9.54	255	166	259
9.56	264	174	248
9.58	262	156	188
9.6	274	178	226
9.62	279	158	226
9.64	278	160	211
9.66	241	162	251
9.68	262	164	219
9.7	273	153	240
9.72	264	172	221
9.74	241	158	207
9.76	248	182	216
9.78	259	159	225
9.8	225	170	190
9.82	231	146	240
9.84	247	161	237
9.86	265	176	231
9.88	270	172	220
9.9	299	183	216
9.92	243	159	179
9.94	268	158	205
9.96	275	154	231
9.98	280	158	196
10	264	153	202
10.02	267	146	212
10.04	262	143	212
10.06	236	159	224
10.08	238	179	214
10.1	265	161	235
10.12	260	169	233
10.14	266	171	209
10.16	228	175	235
10.18	248	157	230
10.2	252	152	247
10.22	270	165	197
10.24	256	170	226
10.26	244	167	213
10.28	254	132	186
10.3	270	168	193
10.32	246	154	232
10.34	228	152	214
10.36	245	169	216
10.38	269	154	241
10.4	253	154	224
10.42	254	163	202
10.44	233	149	210
10.46	249	162	201
10.48	260	179	201
10.5	256	159	205
10.52	295	163	201
10.54	255	168	201
10.56	243	170	199
10.58	279	180	220
10.6	242	171	198
10.62	255	172	216
10.64	277	146	209
10.66	263	146	228
10.68	246	151	223
10.7	236	137	204
10.72	231	159	201
10.74	261	168	194
10.76	276	173	216
10.78	242	173	204
10.8	225	158	203
10.82	247	161	194
10.84	232	155	195
10.86	245	171	207
10.88	244	160	201
10.9	244	148	210
10.92	249	128	218
10.94	240	166	220
10.96	255	170	216
10.98	247	185	172
11	258	155	207
11.02	261	177	201
11.04	263	156	216
11.06	258	170	238
11.08	227	153	210
11.1	252	169	194
11.12	258	159	197
11.14	254	175	232
11.16	271	163	219
11.18	270	166	209
11.2	239	151	188
11.22	262	163	191
11.24	283	163	188
11.26	253	169	176
11.28	257	172	219
11.3	272	154	210
11.32	257	134	216
11.34	236	157	201
11.36	246	155	212
11.38	269	180	226
11.4	272	142	196
11.42	248	177	199
11.44	279	177	191
11.46	252	180	190
11.48	246	154	200
11.5	261	152	213
11.52	235	172	196
11.54	277	149	212
11.56	259	156	211
11.58	277	160	207
11.6	270	162	196
11.62	244	177	204
11.64	284	166	207
11.66	263	157	190
11.68	224	168	185
11.7	233	143	203
11.72	232	176	182
11.74	242	162	215
11.76	268	156	186
11.78	291	153	202
11.8	227	162	218
11.82	272	143	177
11.84	257	148	187
11.86	289	169	209
11.88	247	155	184
11.9	256	172	193
11.92	265	150	206
11.94	234	168	223
11.96	268	158	194
11.98	218	128	185
12	265	157	193
12.02	241	169	203
12.04	247	156	192
12.06	255	153	194
12.08	245	170	168
12.1	275	139	173
12.12	237	179	187
12.14	205	156	188
12.16	261	157	194
12.18	265	176	195
12.2	245	180	194
12.22	253	164	174
12.24	251	183	169
12.26	263	179	220
12.28	261	167	198
12.3	269	185	172
12.32	241	144	199
12.34	233	174	184
12.36	238	171	190
12.38	232	160	204
12.4	231	166	183
12.42	254	164	192
12.44	291	141	208
12.46	262	158	198
12.48	260	159	181
12.5	251	166	201
12.52	254	158	187
12.54	240	170	178
12.56	283	170	207
12.58	276	153	177
12.6	286	186	193
12.62	244	156	222
12.64	261	180	182
12.66	236	185	180
12.68	226	134	189
12.7	232	151	188
12.72	282	128	213
12.74	278	162	189
12.76	268	167	188
12.78	258	171	204
12.8	248	168	196
12.82	267	164	208
12.84	245	161	201
12.86	255	158	205
12.88	256	142	192
12.9	249	163	194
12.92	273	176	191
12.94	262	182	177
12.96	257	185	188
12.98	256	169	214
13	242	156	181
13.02	263	191	207
13.04	266	171	212
13.06	285	155	202
13.08	276	165	180
13.1	272	158	186
13.12	270	182	184
13.14	263	157	200
13.16	244	165	200
13.18	300	177	188
13.2	259	165	191
13.22	280	207	218
13.24	278	181	199
13.26	293	160	196
13.28	239	162	178
13.3	260	173	216
13.32	279	193	195
13.34	291	175	204
13.36	263	172	169
13.38	256	168	163
13.4	252	177	194
13.42	265	170	216
13.44	255	167	201
13.46	288	151	190
13.48	300	173	179
13.5	294	158	202
13.52	234	167	195
13.54	263	170	183
13.56	244	162	175
13.58	294	167	194
13.6	272	154	205
13.62	283	171	184
13.64	262	182	180
13.66	274	171	188
13.68	283	145	185
13.7	264	173	184
13.72	277	157	193
13.74	269	175	201
13.76	287	172	215
13.78	294	186	194
13.8	281	168	203
13.82	274	201	163
13.84	286	172	167
13.86	273	160	203
13.88	268	172	191
13.9	307	183	208
13.92	306	182	196
13.94	285	171	207
13.96	263	157	205
13.98	277	167	185
14	272	183	175
14.02	311	190	177
14.04	284	157	196
14.06	256	202	190
14.08	308	161	189
14.1	295	166	183
14.12	268	182	185
14.14	276	176	202
14.16	279	176	163
14.18	299	175	182
14.2	295	171	204
14.22	278	156	186
14.24	279	172	190
14.26	296	188	166
14.28	295	191	159
14.3	292	185	193
14.32	303	172	180
14.34	283	177	209
14.36	287	169	199
14.38	296	146	186
14.4	321	181	193
14.42	285	194	173
14.44	284	177	170
14.46	324	200	216
14.48	289	191	182
14.5	309	195	215
14.52	315	208	213
14.54	294	184	166
14.56	311	184	186
14.58	308	198	189
14.6	296	179	187
14.62	316	199	197
14.64	300	188	169
14.66	302	204	184
14.68	291	175	215
14.7	296	214	172
14.72	290	188	183
14.74	290	188	174
14.76	294	188	187
14.78	322	196	191
14.8	314	165	209
14.82	310	215	182
14.84	324	189	205
14.86	325	177	208
14.88	307	175	190
14.9	277	187	176
14.92	303	184	177
14.94	325	185	174
14.96	296	200	185
14.98	300	192	178
15	350	172	196
15.02	311	193	224
15.04	285	173	186
15.06	297	186	203
15.08	295	196	200
15.1	318	217	220
15.12	329	182	202
15.14	297	186	191
15.16	297	217	188
15.18	308	203	208
15.2	341	225	178
15.22	308	206	184
15.24	299	174	208
15.26	356	206	193
15.28	317	208	219
15.3	345	221	193
15.32	347	197	187
15.34	337	213	181
15.36	331	205	205
15.38	325	188	205
15.4	290	214	185
15.42	333	218	211
15.44	313	204	191
15.46	339	195	183
15.48	330	183	189
15.5	356	200	187
15.52	321	181	197
15.54	316	192	189
15.56	356	213	197
15.58	372	224	208
15.6	349	186	187
15.62	333	207	225
15.64	323	209	201
15.66	362	228	201
15.68	325	226	202
15.7	322	208	177
15.72	342	198	214
15.74	341	185	215
15.76	379	207	180
15.78	337	195	207
15.8	365	222	205
15.82	354	211	207
15.84	335	215	202
15.86	355	189	187
15.88	347	202	198
15.9	341	200	177
15.92	330	193	208
15.94	346	210	185
15.96	338	221	194
15.98	348	196	211
16	333	193	220
16.02	363	234	227
16.04	350	224	203
16.06	367	212	226
16.08	355	210	191
16.1	348	222	202
16.12	381	220	190
16.14	366	220	190
16.16	376	225	196
16.18	353	227	201
16.2	363	247	214
16.22	365	245	229
16.24	364	238	234
16.26	395	222	182
16.28	363	227	203
16.3	353	219	203
16.32	369	231	187
16.34	374	235	237
16.36	383	232	215
16.38	407	211	207
16.4	376	208	210
16.42	396	216	192
16.44	372	210	200
16.46	366	244	191
16.48	370	198	236
16.5	371	263	223
16.52	414	233	194
16.54	371	233	215
16.56	383	212	189
16.58	402	230	212
16.6	394	223	218
16.62	384	247	203
16.64	431	231	215
16.66	376	255	233
16.68	387	216	209
16.7	425	240	214
16.72	429	240	197
16.74	410	222	201
16.76	415	249	216
16.78	409	245	214
16.8	372	253	219
16.82	384	207	188
16.84	428	233	248
16.86	432	228	235
16.88	398	264	225
16.9	420	275	224
16.92	422	237	259
16.94	467	291	217
16.96	414	255	222
16.98	447	270	212
17	401	234	247
17.02	396	246	233
17.04	469	268	212
17.06	422	247	220
17.08	424	282	235
17.1	408	285	245
17.12	447	229	222
17.14	454	269	236
17.16	451	263	240
17.18	433	282	224
17.2	411	262	224
17.22	436	247	240
17.24	429	271	239
17.26	410	265	205
17.28	433	236	231
17.3	474	245	243
17.32	488	262	238
17.34	462	290	232
17.36	438	253	254
17.38	429	243	242
17.4	429	290	229
17.42	388	292	238
17.44	493	281	246
17.46	492	245	227
17.48	433	270	259
17.5	445	287	233
17.52	476	256	254
17.54	474	253	237
17.56	487	287	228
17.58	453	283	245
17.6	471	253	251
17.62	472	273	236
17.64	471	309	227
17.66	467	243	253
17.68	501	248	235
17.7	506	292	252
17.72	463	318	248
17.74	476	269	235
17.76	488	274	262
17.78	511	302	254
17.8	488	305	294
17.82	513	312	257
17.84	499	281	257
17.86	502	265	263
17.88	510	284	286
17.9	465	333	261
17.92	486	314	256
17.94	537	301	290
17.96	482	270	261
17.98	479	279	267
18	461	285	243
18.02	459	290	254
18.04	521	283	255
18.06	512	304	253
18.08	515	300	251
18.1	553	318	283
18.12	541	295	243
18.14	528	281	260
18.16	525	294	273
18.18	532	322	271
18.2	510	323	243
18.22	479	321	282
18.24	516	301	284
18.26	518	326	276
18.28	524	334	278
18.3	536	309	240
18.32	536	345	308
18.34	568	317	283
18.36	539	300	271
18.38	553	338	289
18.4	488	341	255
18.42	590	333	283
18.44	566	335	268
18.46	598	331	278
18.48	583	324	272
18.5	545	312	295
18.52	537	314	255
18.54	552	318	305
18.56	568	346	268
18.58	570	336	290
18.6	527	319	286
18.62	569	352	272
18.64	566	321	286
18.66	568	344	310
18.68	570	324	285
18.7	578	340	310
18.72	575	343	311
18.74	590	314	286
18.76	594	372	313
18.78	605	354	307
18.8	537	332	285
18.82	549	351	279
18.84	581	345	298
18.86	606	345	281
18.88	595	317	320
18.9	577	336	293
18.92	588	325	316
18.94	577	375	321
18.96	638	324	331
18.98	576	395	304
19	610	365	283
19.02	576	382	298
19.04	608	315	308
19.06	616	363	283
19.08	599	398	278
19.1	622	358	300
19.12	576	386	294
19.14	651	381	295
19.16	648	361	303
19.18	641	368	330
19.2	637	359	278
19.22	645	359	336
19.24	583	420	322
19.26	647	402	330
19.28	641	367	315
19.3	647	350	304
19.32	646	377	304
19.34	713	350	297
19.36	605	372	289
19.38	668	352	355
19.4	670	376	308
19.42	603	407	313
19.44	666	383	329
19.46	659	382	336
19.48	662	373	336
19.5	666	419	286
19.52	636	427	328
19.54	646	388	324
19.56	683	392	328
19.58	662	395	298
19.6	664	414	274
19.62	719	398	336
19.64	683	403	335
19.66	659	408	331
19.68	658	389	323
19.7	674	439	323
19.72	699	406	343
19.74	639	388	333
19.76	652	450	352
19.78	707	431	342
19.8	646	415	353
19.82	739	430	347
19.84	712	411	319
19.86	755	448	362
19.88	679	427	313
19.9	671	409	334
19.92	691	440	328
19.94	694	422	325
19.96	723	420	363
19.98	752	424	340
20	668	430	338
20.02	684	402	324
20.04	732	401	376
20.06	695	429	365
20.08	699	426	371
20.1	701	417	344
20.12	727	437	338
20.14	715	394	354
20.16	713	414	366
20.18	726	436	339
20.2	767	423	398
20.22	731	436	387
20.24	692	410	329
20.26	705	420	381
20.28	782	429	350
20.3	727	448	357
20.32	716	447	338
20.34	712	393	383
20.36	742	438	346
20.38	724	503	358
20.4	750	433	336
20.42	713	444	355
20.44	724	425	371
20.46	722	465	360
20.48	703	432	390
20.5	781	435	375
20.52	709	429	357
20.54	721	447	376
20.56	780	430	389
20.58	771	460	358
20.6	830	423	388
20.62	731	492	387
20.64	761	451	350
20.66	758	449	386
20.68	751	405	367
20.7	719	459	393
20.72	765	446	387
20.74	744	418	407
20.76	740	431	357
20.78	720	461	406
20.8	782	427	387
20.82	790	450	351
20.84	770	451	372
20.86	744	442	350
20.88	815	462	363
20.9	783	462	381
20.92	789	429	378
20.94	797	449	412
20.96	816	472	377
20.98	786	491	347
21	751	484	386
21.02	769	481	349
21.04	776	471	384
21.06	791	461	375
21.08	769	413	385
21.1	799	430	373
21.12	836	441	366
21.14	794	442	383
21.16	834	479	370
21.18	787	445	376
21.2	815	425	390
21.22	824	459	361
21.24	784	469	399
21.26	795	478	409
21.28	805	493	394
21.3	772	434	354
21.32	799	428	422
21.34	800	477	426
21.36	830	469	380
21.38	772	425	386
21.4	776	425	404
21.42	828	482	377
21.44	791	421	356
21.46	773	493	415
21.48	789	444	379
21.5	822	473	414
21.52	838	488	388
21.54	812	476	378
21.56	818	446	373
21.58	848	471	423
21.6	809	430	374
21.62	817	463	383
21.64	809	462	375
21.66	838	458	425
21.68	791	476	353
21.7	735	452	371
21.72	813	460	394
21.74	790	474	390
21.76	823	423	370
21.78	802	419	415
21.8	785	479	381
21.82	812	463	395
21.84	839	442	425
21.86	810	468	389
21.88	793	465	384
21.9	852	457	378
21.92	812	489	408
21.94	796	462	418
21.96	839	445	383
21.98	865	486	403
22	824	472	431
22.02	765	456	383
22.04	827	482	425
22.06	861	475	401
22.08	809	464	403
22.1	769	452	368
22.12	813	447	388
22.14	830	437	406
22.16	836	442	404
22.18	845	417	405
22.2	814	456	379
22.22	882	432	361
22.24	859	469	434
22.26	833	426	371
22.28	804	466	390
22.3	820	448	401
22.32	765	454	378
22.34	828	435	387
22.36	769	472	374
22.38	879	443	410
22.4	786	463	425
22.42	856	469	381
22.44	814	491	407
22.46	866	490	360
22.48	811	462	403
22.5	812	444	407
22.52	805	474	380
22.54	809	452	373
22.56	848	473	415
22.58	841	489	385
22.6	849	461	403
22.62	768	449	389
22.64	807	420	388
22.66	782	411	389
22.68	834	438	399
22.7	859	485	376
22.72	842	464	441
22.74	812	441	415
22.76	877	424	383
22.78	867	448	406
22.8	789	443	385
22.82	835	432	419
22.84	779	447	386
22.86	820	458	398
22.88	822	415	395
22.9	787	457	396
22.92	807	462	407
22.94	811	418	427
22.96	797	452	417
22.98	778	476	383
23	784	432	342
23.02	843	446	394
23.04	833	409	409
23.06	797	434	386
23.08	766	414	395
23.1	797	419	370
23.12	815	435	427
23.14	805	423	386
23.16	828	415	367
23.18	869	440	401
23.2	802	403	369
23.22	819	427	348
23.24	806	455	374
23.26	821	430	383
23.28	814	426	396
23.3	788	460	392
23.32	808	422	391
23.34	803	405	411
23.36	806	433	397
23.38	801	433	391
23.4	809	405	384
23.42	833	417	362
23.44	777	424	357
23.46	796	458	366
23.48	754	418	366
23.5	805	422	404
23.52	757	462	383
23.54	742	415	376
23.56	765	423	387
23.58	781	399	385
23.6	787	402	357
23.62	851	394	391
23.64	752	404	383
23.66	829	404	350
23.68	817	405	386
23.7	811	424	406
23.72	774	430	347
23.74	768	434	376
23.76	725	385	398
23.78	743	405	374
23.8	748	398	403
23.82	756	397	335
23.84	744	413	444
23.86	759	415	395
23.88	750	406	357
23.9	702	382	377
23.92	751	368	369
23.94	751	384	363
23.96	738	386	361
23.98	742	386	339
24	742	352	376
24.02	746	368	338
24.04	744	386	378
24.06	751	387	366
24.08	740	356	338
24.1	733	419	317
24.12	746	388	352
24.14	775	356	327
24.16	726	375	335
24.18	711	397	326
24.2	711	379	332
24.22	731	406	404
24.24	773	409	353
24.26	696	393	377
24.28	724	362	358
24.3	732	410	349
24.32	769	370	345
24.34	698	380	344
24.36	761	375	320
24.38	732	338	365
24.4	716	369	339
24.42	705	380	381
24.44	674	369	341
24.46	724	375	350
24.48	683	361	341
24.5	656	365	392
24.52	708	341	337
24.54	694	357	356
24.56	725	362	342
24.58	718	350	350
24.6	678	362	344
24.62	716	384	346
24.64	732	370	358
24.66	698	394	349
24.68	682	347	343
24.7	707	371	312
24.72	703	342	350
24.74	714	363	317
24.76	703	340	347
24.78	724	345	342
24.8	736	345	333
24.82	723	363	321
24.84	725	357	334
24.86	713	315	322
24.88	722	350	379
24.9	695	393	299
24.92	641	320	334
24.94	709	334	309
24.96	656	358	331
24.98	694	339	325
25	720	363	352
25.02	715	310	335
25.04	659	339	359
25.06	711	359	349
25.08	678	368	310
25.1	679	329	326
25.12	651	361	304
25.14	667	356	328
25.16	665	336	332
25.18	675	345	334
25.2	652	331	329
25.22	691	324	345
25.24	653	346	326
25.26	675	354	333
25.28	614	357	360
25.3	680	361	327
25.32	658	343	351
25.34	652	317	295
25.36	639	324	324
25.38	672	338	339
25.4	667	361	283
25.42	676	329	313
25.44	659	367	368
25.46	652	329	338
25.48	646	326	308
25.5	667	317	324
25.52	654	350	287
25.54	657	317	301
25.56	638	331	326
25.58	707	350	290
25.6	627	331	324
25.62	667	332	300
25.64	622	334	315
25.66	643	334	341
25.68	619	323	337
25.7	629	299	294
25.72	615	330	357
25.74	571	291	282
25.76	624	316	303
25.78	657	315	301
25.8	656	319	318
25.82	658	303	300
25.84	657	310	336
25.86	666	274	288
25.88	637	324	293
25.9	686	300	318
25.92	627	319	278
25.94	673	318	322
25.96	603	286	321
25.98	622	304	306
26	651	310	287
26.02	624	304	281
26.04	622	294	299
26.06	633	301	307
26.08	628	323	309
26.1	602	325	285
26.12	618	305	283
26.14	607	277	291
26.16	604	312	297
26.18	651	294	344
26.2	652	313	286
26.22	654	293	297
26.24	602	317	288
26.26	623	317	298
26.28	613	325	319
26.3	581	270	297
26.32	572	313	284
26.34	596	310	287
26.36	596	307	295
26.38	603	313	296
26.4	616	322	298
26.42	613	262	296
26.44	588	325	281
26.46	597	265	242
26.48	628	281	299
26.5	615	310	301
26.52	629	293	312
26.54	609	273	283
26.56	603	284	279
26.58	585	287	277
26.6	600	306	278
26.62	583	279	269
26.64	592	263	291
26.66	572	286	281
26.68	610	274	295
26.7	609	249	293
26.72	608	277	276
26.74	612	274	296
26.76	549	313	304
26.78	615	246	290
26.8	579	268	280
26.82	625	268	259
26.84	635	248	276
26.86	565	281	253
26.88	600	290	266
26.9	625	261	279
26.92	652	261	276
26.94	602	272	279
26.96	595	275	272
26.98	636	271	279
27	672	272	275
27.02	607	267	269
27.04	612	264	278
27.06	629	237	280
27.08	609	299	259
27.1	618	253	247
27.12	638	275	269
27.14	625	240	318
27.16	620	256	255
27.18	646	266	282
27.2	615	258	263
27.22	623	244	270
27.24	622	248	285
27.26	640	259	267
27.28	639	282	286
27.3	625	241	287
27.32	657	276	268
27.34	654	257	263
27.36	674	265	274
27.38	689	258	239
27.4	631	241	273
27.42	672	262	302
27.44	698	241	254
27.46	673	276	280
27.48	705	264	269
27.5	655	235	282
27.52	714	263	290
27.54	748	250	265
27.56	665	247	255
27.58	708	218	253
27.6	712	251	291
27.62	728	219	264
27.64	737	245	275
27.66	736	241	272
27.68	755	245	271
27.7	747	254	273
27.72	771	237	272
27.74	774	243	277
27.76	737	248	252
27.78	761	249	279
27.8	793	233	243
27.82	748	269	237
27.84	749	231	245
27.86	817	235	278
27.88	819	226	254
27.9	865	225	273
27.92	924	255	265
27.94	852	213	256
27.96	861	238	255
27.98	863	209	272
28	849	248	263
28.02	889	249	282
28.04	951	237	254
28.06	879	244	225
28.08	919	223	273
28.1	934	261	263
28.12	922	201	290
28.14	951	244	277
28.16	918	256	264
28.18	968	230	235
28.2	978	222	269
28.22	947	194	217
28.24	1005	235	268
28.26	953	217	266
28.28	982	240	239
28.3	980	245	273
28.32	997	247	279
28.34	929	241	244
28.36	942	235	291
28.38	941	229	252
28.4	868	217	241
28.42	920	227	248
28.44	849	222	255
28.46	850	243	257
28.48	893	197	240
28.5	817	217	268
28.52	838	227	239
28.54	783	247	239
28.56	829	206	272
28.58	782	255	264
28.6	805	219	257
28.62	750	222	263
28.64	785	214	242
28.66	707	226	243
28.68	733	242	251
28.7	703	205	229
28.72	670	235	264
28.74	696	232	279
28.76	655	205	252
28.78	704	220	251
28.8	629	218	247
28.82	612	232	211
28.84	622	187	245
28.86	602	197	260
28.88	666	246	245
28.9	615	231	260
28.92	596	228	246
28.94	614	191	233
28.96	594	226	270
28.98	576	208	246
29	566	214	244
29.02	606	204	220
29.04	598	213	249
29.06	543	236	266
29.08	571	215	264
29.1	577	213	250
29.12	552	233	261
29.14	528	238	219
29.16	570	196	265
29.18	526	210	238
29.2	524	195	267
29.22	499	186	225
29.24	557	222	236
29.26	537	231	256
29.28	474	241	245
29.3	546	189	224
29.32	524	175	248
29.34	518	208	236
29.36	513	189	212
29.38	481	197	226
29.4	514	185	222
29.42	476	202	250
29.44	491	201	224
29.46	502	206	240
29.48	487	206	253
29.5	496	191	213
29.52	471	219	244
29.54	450	198	247
29.56	455	204	215
29.58	482	188	245
29.6	470	201	248
29.62	445	203	227
29.64	479	219	249
29.66	455	192	196
29.68	405	221	248
29.7	463	194	220
29.72	420	213	238
29.74	422	208	253
29.76	445	188	237
29.78	459	199	237
29.8	436	182	215
29.82	467	202	224
29.84	424	175	212
29.86	416	186	228
29.88	479	199	220
29.9	460	177	241
29.92	403	213	240
29.94	468	193	223
29.96	449	184	212
29.98	421	189	222
30	420	192	224
30.02	405	171	224
30.04	426	200	237
30.06	439	197	231
30.08	406	194	233
30.1	421	184	197
30.12	415	217	252
30.14	373	200	220
30.16	474	196	206
30.18	423	209	236
30.2	403	179	224
30.22	416	213	236
30.24	430	178	209
30.26	409	195	222
30.28	396	184	203
30.3	416	203	202
30.32	434	177	220
30.34	386	204	181
30.36	427	173	196
30.38	412	207	233
30.4	391	188	210
30.42	399	184	255
30.44	392	178	214
30.46	407	165	212
30.48	384	177	208
30.5	410	179	216
30.52	409	189	223
30.54	388	175	201
30.56	423	178	194
30.58	415	185	211
30.6	382	196	180
30.62	367	194	196
30.64	369	186	234
30.66	388	198	230
30.68	374	188	233
30.7	401	177	213
30.72	379	184	210
30.74	354	210	191
30.76	381	156	222
30.78	355	212	219
30.8	374	172	207
30.82	354	191	221
30.84	402	182	200
30.86	389	183	187
30.88	364	178	186
30.9	395	189	199
30.92	399	177	196
30.94	370	183	219
30.96	362	200	222
30.98	387	173	204
31	379	142	211
31.02	362	172	214
31.04	358	198	219
31.06	342	182	208
31.08	355	145	212
31.1	362	176	186
31.12	370	194	200
31.14	354	156	227
31.16	366	178	240
31.18	354	164	216
31.2	387	208	209
31.22	347	175	241
31.24	349	175	191
31.26	359	169	234
31.28	371	185	206
31.3	360	166	206
31.32	376	200	203
31.34	360	188	188
31.36	342	156	204
31.38	365	172	215
31.4	335	170	205
31.42	337	168	201
31.44	358	161	214
31.46	350	148	223
31.48	353	167	196
31.5	379	190	218
31.52	337	151	206
31.54	326	176	216
31.56	344	164	202
31.58	325	164	210
31.6	339	169	191
31.62	335	154	200
31.64	327	163	229
31.66	374	173	190
31.68	363	171	196
31.7	383	186	217
31.72	328	200	207
31.74	336	156	210
31.76	359	156	189
31.78	359	166	192
31.8	361	149	196
31.82	358	185	201
31.84	336	171	222
31.86	353	154	200
31.88	361	181	219
31.9	374	171	199
31.92	326	164	201
31.94	344	144	177
31.96	311	170	221
31.98	359	168	210
32	334	183	197
32.02	358	158	212
32.04	341	140	188
32.06	353	182	206
32.08	320	170	192
32.1	326	157	193
32.12	351	154	209
32.14	325	170	184
32.16	325	158	185
32.18	325	180	204
32.2	327	157	185
32.22	342	167	180
32.24	322	170	205
32.26	339	180	202
32.28	355	138	186
32.3	326	164	201
32.32	322	162	203
32.34	323	142	198
32.36	346	155	181
32.38	336	161	185
32.4	320	175	208
32.42	309	173	217
32.44	329	167	207
32.46	327	145	208
32.48	366	165	205
32.5	349	178	189
32.52	344	150	196
32.54	346	179	200
32.56	352	155	173
32.58	327	174	178
32.6	350	161	173
32.62	351	150	198
32.64	340	165	203
32.66	357	147	197
32.68	329	151	228
32.7	309	172	199
32.72	323	156	204
32.74	329	169	205
32.76	319	149	192
32.78	302	167	212
32.8	327	149	211
32.82	344	137	210
32.84	337	175	179
32.86	318	155	227
32.88	342	138	177
32.9	317	146	192
32.92	358	131	158
32.94	320	152	189
32.96	364	169	225
32.98	320	170	164
33	323	151	192
33.02	318	134	168
33.04	280	153	201
33.06	336	146	189
33.08	321	142	150
33.1	312	160	173
33.12	330	153	188
33.14	337	145	188
33.16	280	165	182
33.18	340	168	201
33.2	327	151	236
33.22	298	160	194
33.24	383	146	199
33.26	321	143	205
33.28	336	162	169
33.3	337	157	170
33.32	310	170	183
33.34	313	151	188
33.36	324	163	198
33.38	332	151	205
33.4	340	142	174
33.42	338	156	201
33.44	322	156	166
33.46	333	142	163
33.48	301	159	213
33.5	316	133	192
33.52	351	155	173
33.54	311	151	189
33.56	329	155	188
33.58	329	154	177
33.6	323	151	223
33.62	312	156	173
33.64	362	148	181
33.66	324	148	187
33.68	319	146	189
33.7	355	159	195
33.72	350	162	202
33.74	345	115	166
33.76	314	154	165
33.78	383	125	190
33.8	326	149	174
33.82	317	148	150
33.84	315	151	186
33.86	331	155	171
33.88	347	130	171
33.9	318	148	175
33.92	319	154	175
33.94	355	139	149
33.96	322	142	210
33.98	398	150	195
34	337	133	192
34.02	361	173	188
34.04	370	148	188
34.06	343	160	168
34.08	356	137	192
34.1	356	139	165
34.12	380	159	183
34.14	340	139	177
34.16	367	129	163
34.18	373	145	173
34.2	341	146	181
34.22	356	147	175
34.24	353	128	174
34.26	397	132	157
34.28	368	120	189
34.3	382	164	179
34.32	345	124	186
34.34	403	150	189
34.36	399	146	184
34.38	365	118	186
34.4	364	165	181
34.42	380	143	175
34.44	428	140	190
34.46	396	150	186
34.48	392	154	170
34.5	388	126	181
34.52	398	155	174
34.54	366	146	174
34.56	392	145	172
34.58	424	138	188
34.6	426	150	171
34.62	478	128	166
34.64	429	144	165
34.66	456	135	181
34.68	481	143	184
34.7	455	132	173
34.72	445	125	167
34.74	428	130	173
34.76	488	118	160
34.78	449	121	181
34.8	514	155	198
34.82	516	143	169
34.84	492	125	148
34.86	495	154	175
34.88	511	140	160
34.9	552	134	179
34.92	525	146	180
34.94	538	143	167
34.96	531	147	182
34.98	562	131	170
35	562	167	193
35.02	618	150	176
35.04	591	142	144
35.06	607	160	163
35.08	631	124	184
35.1	620	126	197
35.12	591	136	177
35.14	594	133	173
35.16	632	138	191
35.18	621	127	164
35.2	629	118	157
35.22	625	123	198
35.24	604	167	175
35.26	691	125	174
35.28	668	136	174
35.3	713	157	188
35.32	637	119	186
35.34	645	134	166
35.36	687	142	185
35.38	667	135	184
35.4	639	141	182
35.42	632	124	187
35.44	610	159	191
35.46	597	140	165
35.48	584	152	150
35.5	626	118	180
35.52	550	137	166
35.54	537	152	156
35.56	547	113	186
35.58	551	147	175
35.6	567	141	158
35.62	531	142	170
35.64	555	172	150
35.66	483	129	161
35.68	521	122	180
35.7	479	123	189
35.72	502	130	159
35.74	507	122	160
35.76	505	143	155
35.78	453	123	167
35.8	422	134	178
35.82	476	151	151
35.84	494	128	185
35.86	446	137	185
35.88	422	156	164
35.9	460	132	169
35.92	450	144	164
35.94	437	140	185
35.96	401	123	168
35.98	406	148	183
36	421	131	162
36.02	381	133	168
36.04	398	119	183
36.06	409	129	179
36.08	370	133	173
36.1	402	136	179
36.12	391	133	157
36.14	351	131	143
36.16	359	123	181
36.18	362	116	163
36.2	325	135	156
36.22	324	146	169
36.24	323	152	181
36.26	372	145	147
36.28	337	112	176
36.3	363	136	177
36.32	359	131	184
36.34	325	124	152
36.36	333	104	191
36.38	338	127	161
36.4	323	139	159
36.42	337	119	167
36.44	325	128	175
36.46	339	150	183
36.48	299	132	184
36.5	326	122	174
36.52	291	124	153
36.54	285	133	169
36.56	308	131	171
36.58	340	153	164
36.6	301	138	207
36.62	305	131	167
36.64	299	121	147
36.66	297	132	161
36.68	284	108	158
36.7	317	137	166
36.72	277	116	186
36.74	314	135	181
36.76	297	138	186
36.78	281	139	159
36.8	284	134	199
36.82	280	160	181
36.84	302	134	187
36.86	279	158	143
36.88	310	114	168
36.9	293	131	175
36.92	293	148	169
36.94	264	134	178
36.96	330	131	164
36.98	307	141	171
37	289	113	200
37.02	273	138	179
37.04	266	146	162
37.06	230	127	163
37.08	262	144	154
37.1	275	128	175
37.12	281	122	173
37.14	272	141	159
37.16	272	138	185
37.18	287	129	201
37.2	286	152	194
37.22	269	132	170
37.24	236	145	191
37.26	258	135	174
37.28	261	159	203
37.3	300	131	186
37.32	262	145	196
37.34	250	142	167
37.36	265	122	189
37.38	254	142	177
37.4	219	149	173
37.42	275	139	187
37.44	257	125	189
37.46	255	152	175
37.48	253	154	175
37.5	262	124	192
37.52	286	130	187
37.54	271	156	192
37.56	278	130	195
37.58	236	146	160
37.6	250	144	180
37.62	251	129	208
37.64	262	152	179
37.66	257	159	176
37.68	241	154	212
37.7	235	144	199
37.72	224	160	212
37.74	229	156	188
37.76	236	153	184
37.78	223	161	210
37.8	212	133	177
37.82	236	160	184
37.84	232	161	200
37.86	233	139	182
37.88	243	159	188
37.9	228	178	171
37.92	255	162	229
37.94	225	142	207
37.96	229	158	199
37.98	244	186	206
38	229	164	193
38.02	224	168	214
38.04	244	164	216
38.06	224	152	211
38.08	254	176	202
38.1	236	176	200
38.12	251	189	219
38.14	232	183	217
38.16	222	178	199
38.18	232	172	210
38.2	215	165	219
38.22	232	168	227
38.24	220	143	221
38.26	228	172	207
38.28	210	168	220
38.3	233	187	220
38.32	210	172	207
38.34	226	192	227
38.36	256	173	194
38.38	227	149	225
38.4	221	158	241
38.42	193	190	218
38.44	248	164	243
38.46	248	191	227
38.48	233	185	191
38.5	224	185	234
38.52	227	166	217
38.54	221	168	235
38.56	231	166	205
38.58	231	147	209
38.6	235	178	160
38.62	234	173	190
38.64	213	180	189
38.66	223	155	233
38.68	218	159	203
38.7	222	177	181
38.72	218	173	200
38.74	234	152	175
38.76	221	196	215
38.78	241	176	201
38.8	215	168	177
38.82	233	176	179
38.84	232	147	179
38.86	244	163	190
38.88	227	165	179
38.9	247	155	193
38.92	204	143	204
38.94	212	150	200
38.96	239	165	193
38.98	208	149	189
39	203	142	200
39.02	218	166	183
39.04	227	155	190
39.06	227	133	149
39.08	214	144	183
39.1	215	135	168
39.12	229	143	201
39.14	218	141	170
39.16	251	140	178
39.18	240	122	164
39.2	229	153	157
39.22	225	159	166
39.24	227	154	170
39.26	238	134	189
39.28	243	136	164
39.3	215	143	180
39.32	216	143	161
39.34	225	115	182
39.36	229	143	172
39.38	250	122	169
39.4	258	118	165
39.42	273	140	185
39.44	241	126	173
39.46	232	132	167
39.48	226	121	184
39.5	248	130	168
39.52	249	111	157
39.54	251	146	190
39.56	226	150	152
39.58	235	134	153
39.6	256	119	189
39.62	247	113	168
39.64	270	140	166
39.66	236	116	151
39.68	241	132	159
39.7	251	125	177
39.72	273	124	177
39.74	251	136	133
39.76	293	129	161
39.78	243	132	155
39.8	274	136	164
39.82	251	114	131
39.84	257	137	151
39.86	255	127	157
39.88	259	130	144
39.9	275	130	163
39.92	245	123	149
39.94	293	124	142
39.96	297	109	132
39.98	281	111	173
40	264	98	163
40.02	268	121	167
40.04	291	124	155
40.06	294	123	173
40.08	287	112	140
40.1	301	120	155
40.12	306	113	178
40.14	294	135	157
40.16	286	130	181
40.18	298	112	179
40.2	282	125	169
40.22	302	115	159
40.24	312	130	159
40.26	288	105	164
40.28	279	129	149
40.3	295	131	176
40.32	283	129	179
40.34	272	140	169
40.36	294	135	172
40.38	258	122	191
40.4	306	118	162
40.42	295	110	151
40.44	274	127	164
40.46	300	110	150
40.48	301	127	173
40.5	267	111	160
40.52	299	130	154
40.54	294	119	138
40.56	259	116	174
40.58	277	118	174
40.6	298	113	168
40.62	286	128	183
40.64	278	130	167
40.66	280	126	151
40.68	265	131	183
40.7	284	144	164
40.72	307	135	193
40.74	280	132	150
40.76	285	136	169
40.78	263	117	192
40.8	270	124	155
40.82	283	114	175
40.84	240	123	175
40.86	249	114	164
40.88	288	151	162
40.9	283	135	203
40.92	271	125	183
40.94	267	129	187
40.96	227	153	172
40.98	236	143	195
41	246	135	197
41.02	206	119	168
41.04	222	122	176
41.06	238	137	207
41.08	236	138	192
41.1	213	126	184
41.12	257	143	161
41.14	249	135	178
41.16	225	150	197
41.18	251	131	205
41.2	215	131	173
41.22	230	137	191
41.24	246	108	188
41.26	222	124	181
41.28	260	123	208
41.3	231	150	206
41.32	238	173	200
41.34	218	129	190
41.36	228	145	194
41.38	245	138	208
41.4	221	174	202
41.42	234	158	211
41.44	215	141	189
41.46	227	139	188
41.48	208	151	230
41.5	218	180	207
41.52	209	151	210
41.54	212	152	221
41.56	184	163	220
41.58	223	154	222
41.6	213	166	205
41.62	229	156	208
41.64	218	157	219
41.66	221	175	218
41.68	241	183	195
41.7	219	182	214
41.72	226	172	212
41.74	209	164	210
41.76	199	180	208
41.78	215	180	241
41.8	208	204	233
41.82	211	189	224
41.84	207	167	219
41.86	191	192	230
41.88	204	195	254
41.9	187	190	253
41.92	220	197	247
41.94	222	187	254
41.96	183	182	249
41.98	210	204	260
42	209	197	251
42.02	211	195	251
42.04	193	175	266
42.06	200	210	229
42.08	208	176	253
42.1	200	194	248
42.12	187	205	250
42.14	206	208	215
42.16	204	189	230
42.18	215	187	254
42.2	184	193	243
42.22	209	196	257
42.24	209	196	233
42.26	200	193	240
42.28	171	190	256
42.3	210	222	231
42.32	182	192	270
42.34	191	193	261
42.36	189	213	257
42.38	194	205	241
42.4	186	228	271
42.42	222	190	272
42.44	228	216	222
42.46	195	218	268
42.48	204	209	264
42.5	205	213	262
42.52	199	186	257
42.54	208	213	268
42.56	232	222	256
42.58	207	210	243
42.6	191	188	249
42.62	207	178	244
42.64	206	195	264
42.66	194	190	238
42.68	173	214	271
42.7	183	220	272
42.72	215	224	284
42.74	185	213	275
42.76	189	201	261
42.78	206	214	270
42.8	191	204	280
42.82	205	229	265
42.84	200	197	259
42.86	200	221	273
42.88	183	220	277
42.9	184	220	308
42.92	169	212	308
42.94	209	223	277
42.96	200	238	263
42.98	189	222	271
43	203	217	301
43.02	213	205	289
43.04	191	213	275
43.06	189	249	329
43.08	183	239	317
43.1	205	248	283
43.12	190	231	317
43.14	180	233	317
43.16	200	210	298
43.18	167	237	331
43.2	181	255	319
43.22	211	259	347
43.24	187	275	302
43.26	177	289	313
43.28	223	240	341
43.3	198	264	351
43.32	197	274	328
43.34	194	277	354
43.36	214	303	315
43.38	188	253	331
43.4	206	269	369
43.42	205	259	341
43.44	202	279	355
43.46	202	255	367
43.48	182	286	383
43.5	200	305	412
43.52	207	296	376
43.54	200	330	353
43.56	201	268	384
43.58	187	293	380
43.6	210	298	384
43.62	180	342	389
43.64	165	327	382
43.66	200	325	382
43.68	216	279	400
43.7	185	307	371
43.72	199	267	386
43.74	203	324	397
43.76	204	330	392
43.78	211	358	394
43.8	217	346	423
43.82	201	345	391
43.84	169	327	414
43.86	186	340	396
43.88	175	330	357
43.9	180	335	395
43.92	192	344	398
43.94	173	363	442
43.96	209	320	421
43.98	185	362	388
44	198	341	386
44.02	192	336	374
44.04	187	359	374
44.06	200	359	386
44.08	186	352	414
44.1	174	363	385
44.12	180	338	388
44.14	186	356	366
44.16	201	351	376
44.18	183	321	378
44.2	188	366	367
44.22	174	347	373
44.24	201	333	358
44.26	192	360	356
44.28	199	318	380
44.3	158	329	371
44.32	178	315	335
44.34	177	302	340
44.36	188	304	349
44.38	209	302	296
44.4	211	317	330
44.42	198	306	324
44.44	196	328	345
44.46	207	278	342
44.48	198	248	318
44.5	190	265	330
44.52	197	256	309
44.54	194	291	291
44.56	220	264	304
44.58	201	270	305
44.6	198	207	312
44.62	225	243	245
44.64	173	242	285
44.66	198	261	251
44.68	199	255	293
44.7	180	213	268
44.72	182	223	279
44.74	220	196	246
44.76	213	205	276
44.78	196	204	255
44.8	206	209	286
44.82	218	206	277
44.84	213	230	258
44.86	207	187	238
44.88	205	193	235
44.9	214	202	230
44.92	196	212	246
44.94	180	174	259
[truncated: 2,253 more rows]

## Sheet: Figure 2B
Reduced					Spent
Particle Size (nm)	Frequency (%)				Particle Size (nm)	Frequency (%)
2.25	0.41667				2.75	1.76211
2.75	1.66667				3.25	3.0837
3.25	5.83333				3.75	8.37004
3.75	18.3333				4.25	12.3348
4.25	15.4167				4.75	12.7753
4.75	21.6667				5.25	11.8943
5.25	17.0833				5.75	7.92952
5.75	11.6667				6.25	6.60793
6.25	2.91667				6.75	5.28634
6.75	3.33333				7.25	5.72687
7.25	0.83333				7.75	2.20264
7.75	0.41667				8.25	1.76211
8.25	0.41667

## Sheet: Figure 2C
R (Å)	H2/CO-533K	H2-573K	H2-423K	H2-298K	Ru foil	RuO2
0	0.0231	0.14461	0.05439	0.18389	0.07275	0.15592
0.03068	0.02219	0.15403	0.05425	0.1765	0.07416	0.14928
0.06136	0.01969	0.17709	0.05393	0.15549	0.07765	0.1303
0.09204	0.01648	0.20407	0.05367	0.12481	0.08141	0.10214
0.12272	0.01428	0.22736	0.05377	0.09362	0.08355	0.07235
0.1534	0.01512	0.24252	0.05452	0.08157	0.08262	0.05994
0.18408	0.01878	0.24767	0.05604	0.10286	0.07787	0.08073
0.21476	0.0233	0.24327	0.05817	0.14051	0.06944	0.11576
0.24544	0.02721	0.23217	0.06055	0.17712	0.05868	0.14887
0.27612	0.02971	0.21994	0.06265	0.20401	0.04896	0.17295
0.3068	0.03056	0.21442	0.06399	0.21649	0.04618	0.18429
0.33748	0.02998	0.22301	0.06422	0.21234	0.054	0.18111
0.36816	0.02867	0.24815	0.0633	0.19162	0.06859	0.16359
0.39884	0.02779	0.28624	0.06161	0.15747	0.0843	0.13449
0.42951	0.02857	0.33137	0.06009	0.11918	0.09723	0.10157
0.46019	0.03148	0.37853	0.0601	0.10102	0.10478	0.08496
0.49087	0.03603	0.42461	0.063	0.12926	0.10525	0.10726
0.52155	0.04131	0.46831	0.06925	0.18657	0.09765	0.15429
0.55223	0.04667	0.50973	0.07812	0.24915	0.08181	0.20548
0.58291	0.05185	0.54974	0.08814	0.30487	0.05864	0.2504
0.61359	0.05692	0.58929	0.09766	0.34663	0.03196	0.28311
0.64427	0.06204	0.62866	0.10535	0.36998	0.02655	0.30007
0.67495	0.06719	0.66697	0.11042	0.37295	0.05792	0.30004
0.70563	0.07197	0.70202	0.11294	0.35659	0.09529	0.28468
0.73631	0.0755	0.73051	0.11428	0.32637	0.13064	0.25996
0.76699	0.07659	0.74862	0.11747	0.29451	0.16024	0.23837
0.79767	0.07392	0.75256	0.12671	0.28165	0.18128	0.23861
0.82835	0.06627	0.73919	0.14547	0.30769	0.19177	0.2736
0.85903	0.05275	0.70653	0.17438	0.37283	0.1909	0.33789
0.88971	0.03303	0.65423	0.21142	0.46057	0.17963	0.4169
0.92039	0.00988	0.58396	0.25327	0.55392	0.16176	0.49792
0.95107	0.02797	0.49992	0.29634	0.64044	0.14576	0.57203
0.98175	0.06386	0.4099	0.3371	0.71165	0.14491	0.63353
1.01243	0.10273	0.3275	0.37223	0.76256	0.168	0.67978
1.04311	0.14177	0.27476	0.39875	0.79172	0.2096	0.71146
1.07379	0.17821	0.27304	0.41422	0.80184	0.25815	0.73293
1.10447	0.20921	0.31549	0.41693	0.80042	0.30377	0.75229
1.13515	0.23211	0.37397	0.40617	0.79989	0.339	0.78029
1.16583	0.24471	0.4262	0.38252	0.81591	0.35813	0.82749
1.19651	0.24562	0.45953	0.34834	0.8623	0.35698	0.90028
1.22718	0.23474	0.4672	0.30847	0.94482	0.33298	0.99841
1.25786	0.21398	0.44618	0.27133	1.05876	0.28529	1.11558
1.28854	0.18856	0.39634	0.24926	1.19234	0.21509	1.24211
1.31922	0.16909	0.32002	0.25358	1.33152	0.12634	1.36744
1.3499	0.17053	0.22189	0.28462	1.46297	0.04143	1.48169
1.38058	0.19996	0.10965	0.33149	1.57539	0.11163	1.57641
1.41126	0.24894	0.04046	0.38159	1.65992	0.22776	1.64496
1.44194	0.30462	0.14904	0.42528	1.71023	0.34124	1.68273
1.47262	0.35693	0.26422	0.45603	1.7226	0.44187	1.68717
1.5033	0.39866	0.36497	0.4697	1.69581	0.52133	1.65771
1.53398	0.42471	0.44354	0.46439	1.63097	0.57241	1.59568
1.56466	0.432	0.4944	0.44048	1.53135	0.58944	1.50406
1.59534	0.41988	0.51434	0.40121	1.40199	0.56875	1.38716
1.62602	0.39107	0.5029	0.3537	1.24932	0.50932	1.25028
1.6567	0.35341	0.46314	0.31079	1.08073	0.41383	1.09935
1.68738	0.32261	0.4031	0.29125	0.90406	0.29247	0.94049
1.71806	0.32146	0.33908	0.30993	0.72727	0.18583	0.7797
1.74874	0.36513	0.30041	0.36293	0.55802	0.22269	0.62251
1.77942	0.44665	0.31904	0.4334	0.40371	0.3926	0.47378
1.8101	0.54777	0.39303	0.50589	0.27217	0.59841	0.3377
1.84078	0.65239	0.49301	0.57026	0.17455	0.80957	0.21815
1.87146	0.74896	0.59465	0.62111	0.12947	1.01277	0.12105
1.90214	0.82982	0.68377	0.65748	0.13822	1.19999	0.06869
1.93282	0.89092	0.7534	0.68313	0.16404	1.36723	0.09178
1.9635	0.93225	0.80247	0.70708	0.183	1.51481	0.13504
1.99418	0.95856	0.83599	0.74287	0.18908	1.64775	0.16928
2.02485	0.97985	0.86531	0.80511	0.1825	1.77541	0.1901
2.05553	1.01072	0.90672	0.90371	0.16539	1.91007	0.19715
2.08621	1.06713	0.97693	1.03981	0.1403	2.06403	0.19107
2.11689	1.16068	1.08614	1.2067	0.10958	2.24615	0.17303
2.14757	1.29381	1.23376	1.39342	0.07518	2.45889	0.14496
2.17825	1.45952	1.40995	1.58773	0.03928	2.69749	0.11067
2.20893	1.6449	1.60019	1.77771	0.01887	2.95102	0.08023
2.23961	1.83495	1.78903	1.95248	0.05153	3.20458	0.07871
2.27029	2.01499	1.96208	2.10255	0.09458	3.44158	0.11614
2.30097	2.17191	2.10695	2.22012	0.13999	3.64568	0.171
2.33165	2.29477	2.21377	2.29927	0.18624	3.80216	0.2304
2.36233	2.37516	2.27544	2.33612	0.23199	3.89899	0.28878
2.39301	2.40742	2.28782	2.32888	0.27583	3.92749	0.3428
2.42369	2.38876	2.24972	2.27787	0.31633	3.88274	0.39018
2.45437	2.31923	2.16282	2.18538	0.35225	3.76378	0.42944
2.48505	2.20158	2.03143	2.05547	0.38267	3.57352	0.4599
2.51573	2.04102	1.86213	1.89372	0.40715	3.31851	0.4817
2.54641	1.84482	1.6633	1.70685	0.42578	3.00844	0.49584
2.57709	1.62186	1.44464	1.50235	0.43918	2.65555	0.50413
2.60777	1.38208	1.21657	1.28809	0.44847	2.2739	0.50916
2.63845	1.13594	0.98983	1.07192	0.45516	1.87857	0.51404
2.66913	0.89394	0.77512	0.86137	0.46105	1.48499	0.52214
2.69981	0.66627	0.58316	0.66345	0.46807	1.1084	0.5365
2.73049	0.46303	0.42532	0.48476	0.47806	0.76421	0.55934
2.76117	0.29606	0.31422	0.33242	0.49264	0.47151	0.59164
2.79185	0.18584	0.25896	0.21722	0.51294	0.27219	0.63302
2.82252	0.16066	0.24929	0.15927	0.53945	0.25405	0.68202
2.8532	0.1921	0.25728	0.16654	0.57196	0.35507	0.7364
2.88388	0.22508	0.26164	0.20202	0.60947	0.45461	0.79357
2.91456	0.24072	0.25422	0.23539	0.65032	0.52298	0.85077
2.94524	0.2375	0.23469	0.25737	0.69234	0.55856	0.90529
2.97592	0.21954	0.20647	0.26662	0.73303	0.56702	0.95463
3.0066	0.1933	0.17469	0.26412	0.76979	0.55647	0.99656
3.03728	0.16623	0.14493	0.25144	0.80015	0.53541	1.02932
3.06796	0.14528	0.1218	0.23006	0.82198	0.51116	1.05169
3.09864	0.13392	0.10677	0.20117	0.83373	0.48869	1.06311
3.12932	0.12968	0.09689	0.16566	0.83456	0.47034	1.06372
3.16	0.12648	0.08696	0.1243	0.8245	0.4567	1.05436
3.19068	0.11949	0.07327	0.07789	0.80449	0.44846	1.03649
3.22136	0.10813	0.05644	0.02753	0.77634	0.44797	1.01198
3.25204	0.09821	0.04664	0.02635	0.74257	0.4595	0.98287
3.28272	0.10238	0.06202	0.08068	0.70616	0.48742	0.95098
3.3134	0.12918	0.09745	0.13445	0.67007	0.53336	0.91764
3.34408	0.17314	0.14043	0.18547	0.63666	0.59459	0.88332
3.37476	0.22488	0.18477	0.23162	0.60716	0.66484	0.84764
3.40544	0.27727	0.22673	0.27094	0.58127	0.73618	0.80938
3.43612	0.32511	0.26359	0.3017	0.55722	0.80065	0.76686
3.4668	0.36443	0.29329	0.32261	0.53229	0.85116	0.71829
3.49748	0.39229	0.31446	0.33282	0.50348	0.88204	0.66227
3.52816	0.40677	0.32633	0.33206	0.46821	0.88932	0.59808
3.55884	0.40692	0.32871	0.32062	0.42481	0.8709	0.52601
3.58952	0.39275	0.32192	0.29932	0.37275	0.82662	0.44761
3.62019	0.36519	0.30669	0.26948	0.31276	0.75825	0.36603
3.65087	0.32594	0.28411	0.23287	0.24698	0.6695	0.28688
3.68155	0.27744	0.25552	0.19165	0.17952	0.56608	0.22033
3.71223	0.22277	0.22259	0.14848	0.11925	0.45616	0.18367
3.74291	0.16601	0.18742	0.10698	0.08974	0.35215	0.19076
3.77359	0.11368	0.15289	0.07384	0.11356	0.27457	0.22965
3.80427	0.08038	0.12342	0.06221	0.16181	0.25097	0.27823
3.83495	0.08701	0.10559	0.077	0.21012	0.28586	0.32304
3.86563	0.12081	0.10509	0.10256	0.25021	0.3497	0.35761
3.89631	0.15883	0.11961	0.12814	0.27882	0.41653	0.379
3.92699	0.19231	0.14107	0.15004	0.29466	0.4738	0.38621
3.95767	0.21821	0.16276	0.16716	0.29766	0.51646	0.37959
3.98835	0.23542	0.18081	0.17941	0.28875	0.54325	0.36056
4.01903	0.24384	0.19316	0.1873	0.26971	0.5552	0.33143
4.04971	0.24412	0.19898	0.19173	0.24311	0.55485	0.29521
4.08039	0.23762	0.19852	0.1939	0.21225	0.54575	0.2556
4.11107	0.22652	0.19315	0.19517	0.18117	0.53193	0.21682
4.14175	0.21387	0.18548	0.19695	0.15451	0.51739	0.18349
4.17243	0.20365	0.1794	0.20048	0.13674	0.5055	0.1598
4.20311	0.20005	0.17935	0.20659	0.12996	0.49853	0.14763
4.23379	0.20603	0.18851	0.21558	0.13182	0.49742	0.14475
4.26447	0.2217	0.20703	0.22714	0.13709	0.50187	0.14597
4.29515	0.24453	0.23222	0.24047	0.14086	0.51072	0.14621
4.32583	0.27073	0.26019	0.2545	0.13999	0.52246	0.14215
4.35651	0.29667	0.28725	0.26802	0.13299	0.53548	0.13233
4.38719	0.31934	0.31042	0.27984	0.11955	0.54819	0.11681
4.41786	0.33648	0.32751	0.28888	0.10033	0.55901	0.09704
4.44854	0.34655	0.33707	0.2942	0.07692	0.56629	0.07659
4.47922	0.34862	0.33833	0.29506	0.05285	0.56833	0.06322
4.5099	0.34237	0.33115	0.29093	0.0385	0.5634	0.06775
4.54058	0.32801	0.31596	0.2815	0.04991	0.54991	0.09
4.57126	0.30625	0.29364	0.26671	0.07741	0.52659	0.12102
4.60194	0.2782	0.26551	0.24671	0.10894	0.49263	0.15518
4.63262	0.24535	0.23322	0.2219	0.14072	0.44784	0.19003
4.6633	0.20952	0.19881	0.1929	0.17143	0.39273	0.22452
4.69398	0.17293	0.1648	0.16057	0.2006	0.3286	0.25825
4.72466	0.1385	0.13449	0.12607	0.22816	0.25763	0.29111
4.75534	0.11038	0.11242	0.09115	0.25423	0.1833	0.3231
4.78602	0.09433	0.10339	0.0594	0.27899	0.11262	0.35414
4.8167	0.09447	0.10851	0.04183	0.30254	0.07067	0.38403
4.84738	0.10771	0.1232	0.05333	0.32483	0.09995	0.41232
4.87806	0.12698	0.14167	0.07989	0.34559	0.15921	0.43841
4.90874	0.14713	0.15991	0.10817	0.36437	0.21773	0.46154
4.93942	0.16543	0.17569	0.13411	0.38054	0.26799	0.48088
4.9701	0.18046	0.18774	0.15615	0.39338	0.30713	0.49565
5.00078	0.19143	0.19538	0.17345	0.40219	0.33384	0.50516
5.03146	0.19792	0.19831	0.18557	0.40631	0.34776	0.50888
5.06214	0.19972	0.19647	0.19235	0.40524	0.34934	0.50653
5.09282	0.1968	0.19006	0.19385	0.39867	0.33967	0.49805
5.1235	0.18933	0.1795	0.19035	0.38655	0.32041	0.48366
5.15418	0.17769	0.16545	0.18232	0.36907	0.2936	0.46381
5.18486	0.1625	0.14874	0.17038	0.34667	0.26155	0.43918
5.21553	0.14463	0.13041	0.15529	0.32007	0.22667	0.41063
5.24621	0.12523	0.11168	0.13795	0.29017	0.19129	0.37914
5.27689	0.10575	0.09391	0.11932	0.25808	0.15751	0.34575
5.30757	0.08801	0.07858	0.10044	0.22501	0.12705	0.31153
5.33825	0.07408	0.06707	0.08242	0.19223	0.10106	0.27745
5.36893	0.06585	0.06017	0.06652	0.161	0.07999	0.24435
5.39961	0.06363	0.05741	0.05413	0.13247	0.06344	0.2129
5.43029	0.06556	0.05717	0.04654	0.10754	0.0504	0.18353
5.46097	0.06889	0.05761	0.04406	0.08676	0.03985	0.15643
5.49165	0.07153	0.05742	0.04538	0.0701	0.03176	0.13155
5.52233	0.0724	0.05602	0.04843	0.05688	0.02822	0.10871
5.55301	0.07125	0.05331	0.0517	0.0459	0.03211	0.08764
5.58369	0.06838	0.04958	0.05445	0.03593	0.04271	0.06815
5.61437	0.06444	0.0453	0.05654	0.0263	0.05733	0.05019
5.64505	0.06022	0.04106	0.05813	0.01782	0.0743	0.03412
5.67573	0.0564	0.03745	0.05954	0.01499	0.09288	0.02131
5.70641	0.05333	0.03496	0.06112	0.02141	0.11272	0.016
5.73709	0.05085	0.03397	0.0631	0.03171	0.13357	0.02046
5.76777	0.04847	0.03463	0.06558	0.04216	0.15509	0.0278
5.79845	0.04561	0.03687	0.06845	0.05118	0.17672	0.03398
5.82913	0.04204	0.04049	0.07149	0.05782	0.19771	0.03776
5.85981	0.03812	0.04517	0.07441	0.06146	0.21706	0.03877
5.89049	0.03517	0.05052	0.07688	0.06176	0.23369	0.03707
5.92117	0.03534	0.0561	0.07859	0.05863	0.24644	0.03313
5.95185	0.04012	0.06144	0.07927	0.05229	0.25428	0.02801
5.98253	0.04888	0.06608	0.07873	0.04324	0.25633	0.02391
6.0132	0.05981	0.06965	0.07685	0.03244	0.25203	0.02408
6.04388	0.07118	0.07184	0.07361	0.02186	0.24115	0.02968
6.07456	0.08169	0.0725	0.06907	0.01688	0.22386	0.03838
6.10524	0.09037	0.07161	0.0634	0.02277	0.20073	0.04773
6.13592	0.09653	0.06932	0.05689	0.0335	0.17275	0.0562
6.1666	0.09975	0.0659	0.04991	0.04421	0.14133	0.06282
6.19728	0.09986	0.06172	0.04297	0.05313	0.10834	0.06704
6.22796	0.09695	0.0572	0.03667	0.05943	0.07661	0.06863
6.25864	0.09134	0.05272	0.03167	0.06272	0.05166	0.06776
6.28932	0.08356	0.04855	0.02861	0.06288	0.04489	0.06509
6.32	0.0743	0.04481	0.02779	0.0601	0.05869	0.06188
6.35068	0.06445	0.04153	0.029	0.05491	0.0795	0.0601
6.38136	0.055	0.03879	0.03187	0.04825	0.10012	0.06193
6.41204	0.04715	0.03692	0.03616	0.04168	0.11883	0.06866
6.44272	0.0421	0.03671	0.0419	0.03761	0.13597	0.07991
6.4734	0.04078	0.03915	0.04923	0.03849	0.1527	0.09422
6.50408	0.04321	0.04484	0.0582	0.04463	0.17044	0.11002
6.53476	0.04868	0.0536	0.06864	0.0541	0.19036	0.12601
6.56544	0.05634	0.06465	0.08019	0.06487	0.21293	0.14121
6.59612	0.06562	0.07707	0.09237	0.07559	0.23781	0.15489
6.6268	0.07611	0.08999	0.10457	0.08545	0.26399	0.16652
6.65748	0.08742	0.10257	0.11617	0.09399	0.29008	0.17574
6.68816	0.09903	0.11411	0.12656	0.10094	0.31452	0.18233
6.71884	0.11034	0.12395	0.1352	0.10618	0.33587	0.18618
6.74952	0.12068	0.13161	0.14164	0.10967	0.35292	0.18726
6.7802	0.12935	0.13669	0.14556	0.11141	0.3648	0.1856
6.81087	0.13576	0.13897	0.14676	0.11146	0.37103	0.18131
6.84155	0.13942	0.13837	0.14522	0.10991	0.37153	0.17453
6.87223	0.14001	0.13497	0.14107	0.10688	0.36666	0.16545
6.90291	0.13747	0.12901	0.1346	0.10254	0.3571	0.15433
6.93359	0.132	0.12087	0.12622	0.09714	0.34387	0.14148
6.96427	0.12414	0.11108	0.1165	0.09096	0.3282	0.1273
6.99495	0.11476	0.10033	0.1061	0.08437	0.3114	0.11224
7.02563	0.10515	0.08944	0.09575	0.0778	0.29474	0.09684
7.05631	0.09695	0.07939	0.08622	0.07166	0.27927	0.08172
7.08699	0.09191	0.07127	0.07824	0.06628	0.26567	0.06757
7.11767	0.0912	0.06605	0.07235	0.06187	0.25418	0.05516
7.14835	0.09481	0.06422	0.06875	0.0584	0.24458	0.0453
7.17903	0.10149	0.06544	0.06721	0.05564	0.2363	0.03869
7.20971	0.10948	0.06873	0.06717	0.05323	0.2286	0.03547
7.24039	0.11716	0.07292	0.06794	0.05082	0.22077	0.03496
7.27107	0.12332	0.07702	0.06891	0.04817	0.21224	0.03595
7.30175	0.12718	0.08037	0.06964	0.04525	0.20264	0.0375
7.33243	0.12829	0.08256	0.06987	0.04219	0.19186	0.03913
7.36311	0.12653	0.08338	0.06948	0.03932	0.17997	0.04071
7.39379	0.12204	0.0828	0.06843	0.03702	0.16719	0.04232
7.42447	0.11512	0.08088	0.06677	0.03558	0.15383	0.04395
7.45515	0.10624	0.07779	0.06456	0.03499	0.14026	0.04552
7.48583	0.09598	0.07378	0.06189	0.03493	0.12682	0.04677
7.51651	0.08495	0.06913	0.05887	0.03484	0.11383	0.04739
7.54719	0.07378	0.06418	0.05564	0.03415	0.10154	0.04703
7.57787	0.06307	0.05928	0.05237	0.03239	0.09012	0.04542
7.60854	0.05333	0.05478	0.04924	0.02925	0.07968	0.04239
7.63922	0.04492	0.051	0.04647	0.02461	0.07025	0.03793
7.6699	0.03806	0.04815	0.04427	0.01853	0.06182	0.03218
7.70058	0.0327	0.04632	0.04284	0.01121	0.05435	0.02549
7.73126	0.02862	0.04544	0.04224	0.00298	0.04782	0.01855
7.76194	0.02545	0.04532	0.04246	0.00588	0.04223	0.0129
7.79262	0.02284	0.04569	0.04336	0.01471	0.03763	0.01172
7.8233	0.02054	0.04632	0.04471	0.02314	0.03413	0.01571
7.85398	0.01848	0.04701	0.0463	0.0307	0.03184	0.02131
7.88466	0.01668	0.04762	0.04793	0.03699	0.03084	0.02645
7.91534	0.0153	0.04808	0.04944	0.04167	0.03104	0.03029
7.94602	0.01453	0.04836	0.05074	0.04452	0.03221	0.03246
7.9767	0.0146	0.04845	0.05177	0.04541	0.03403	0.03276
8.00738	0.01566	0.04835	0.05251	0.04436	0.03619	0.03121
8.03806	0.01769	0.04805	0.05296	0.04148	0.03848	0.02794
8.06874	0.02058	0.04754	0.05313	0.03701	0.04076	0.02323
8.09942	0.02411	0.04679	0.05301	0.03132	0.04295	0.01755
8.1301	0.02803	0.04576	0.0526	0.02493	0.04506	0.0119
8.16078	0.03204	0.04443	0.05187	0.01867	0.04709	0.00904
8.19146	0.03584	0.04275	0.05078	0.01419	0.04902	0.01228
8.22214	0.03915	0.04072	0.04927	0.01399	0.05081	0.01867
8.25282	0.04169	0.03834	0.04727	0.01807	0.05233	0.02563
8.2835	0.04322	0.03562	0.04474	0.02389	0.05344	0.03233
8.31418	0.04357	0.03257	0.04164	0.02997	0.05398	0.03844
8.34486	0.04264	0.02924	0.03793	0.0357	0.05386	0.04382
8.37554	0.04041	0.02564	0.03366	0.04087	0.05311	0.04845
8.40621	0.03692	0.02181	0.02892	0.04544	0.05194	0.05234
8.43689	0.03232	0.01775	0.02391	0.04943	0.05082	0.05554
8.46757	0.0268	0.01348	0.01905	0.0529	0.0505	0.05809
8.49825	0.02062	0.009	0.01522	0.0559	0.05179	0.06001
8.52893	0.01411	0.00438	0.01387	0.05848	0.05532	0.06129
8.55961	0.00772	0.00157	0.01587	0.06064	0.06115	0.06191
8.59029	0.0036	0.00604	0.02011	0.06234	0.06879	0.06181
8.62097	0.00716	0.01118	0.02515	0.06353	0.07741	0.06094
8.65165	0.01251	0.01639	0.03016	0.06415	0.08614	0.05926
8.68233	0.0175	0.02149	0.03464	0.06414	0.09412	0.05679
8.71301	0.02187	0.02634	0.03831	0.06347	0.10061	0.05354
8.74369	0.02556	0.03076	0.04096	0.06212	0.10502	0.04963
8.77437	0.02862	0.03459	0.04248	0.0601	0.10687	0.04519
8.80505	0.03113	0.03765	0.04283	0.05746	0.10586	0.0404
8.83573	0.03317	0.0398	0.04204	0.05426	0.10186	0.03551
8.86641	0.0348	0.04093	0.04023	0.05059	0.0949	0.0308
8.89709	0.03606	0.04098	0.03758	0.04656	0.08517	0.02659
8.92777	0.03696	0.03994	0.0344	0.04225	0.07308	0.02322
8.95845	0.03746	0.03788	0.03107	0.03777	0.05921	0.02097
8.98913	0.03753	0.03494	0.02811	0.0332	0.04446	0.01994
9.01981	0.03717	0.03137	0.02606	0.02863	0.03056	0.01993
9.05049	0.03638	0.02756	0.02538	0.02412	0.02193	0.02057
9.08117	0.03523	0.02406	0.02615	0.01974	0.0252	0.02142
9.11185	0.03383	0.02162	0.02802	0.01556	0.03642	0.02217
9.14253	0.03235	0.02095	0.03046	0.0117	0.04914	0.02263
9.17321	0.03095	0.02223	0.03297	0.00845	0.06095	0.02267
9.20388	0.02981	0.02492	0.03517	0.00642	0.07089	0.02227
9.23456	0.02902	0.02823	0.03683	0.00644	0.07849	0.02144
9.26524	0.02859	0.03153	0.03783	0.00815	0.08352	0.02024
9.29592	0.02844	0.03438	0.03813	0.01045	0.08587	0.01878
9.3266	0.02839	0.03653	0.03775	0.01276	0.08558	0.01724
9.35728	0.02829	0.03785	0.03678	0.01486	0.08277	0.0159
9.38796	0.02797	0.0383	0.03533	0.0167	0.07765	0.01511
9.41864	0.02734	0.03788	0.03355	0.01829	0.07047	0.0152
9.44932	0.02636	0.03668	0.03159	0.01971	0.06152	0.01633
9.48	0.02506	0.03482	0.02964	0.02105	0.05115	0.01836
9.51068	0.0235	0.03242	0.02783	0.02244	0.0398	0.02102
9.54136	0.0218	0.02963	0.02631	0.02395	0.02809	0.02399
9.57204	0.02011	0.02661	0.02517	0.02559	0.01766	0.02702
9.60272	0.01861	0.02347	0.02446	0.02731	0.01411	0.02991
9.6334	0.01752	0.02036	0.0242	0.02898	0.0216	0.03253
9.66408	0.01703	0.01738	0.02437	0.03044	0.03308	0.03476
9.69476	0.01731	0.01468	0.02493	0.03152	0.04507	0.03653
9.72544	0.0184	0.01246	0.02583	0.03205	0.05654	0.03778
9.75612	0.02027	0.01102	0.02705	0.0319	0.06699	0.03852
9.7868	0.02275	0.01068	0.02851	0.03102	0.07609	0.03873
9.81748	0.02569	0.01151	0.03016	0.02938	0.08358	0.03845
9.84816	0.02889	0.01326	0.0319	0.02706	0.08926	0.03773
9.87884	0.03215	0.01556	0.03362	0.02421	0.093	0.03661
9.90952	0.03529	0.01807	0.03519	0.02109	0.09474	0.03517
9.9402	0.03813	0.02059	0.03645	0.0181	0.09448	0.03347
9.97088	0.04048	0.02293	0.03728	0.0158	0.09228	0.03156

## Sheet: Figure 2D
Energy	Ru/SiO2	Na-Ru/SiO2	Ru foil	RuO2
21921.2	0.00565	0.00224	0.00319	0.00614
21928.2	0.00538	0.00263	0.00287	0.00551
21932.6	0.00536	0.00257	0.00264	0.00516
21937.2	0.0045	0.00241	0.0024	0.00475
21942	0.00356	0.0021	0.00205	0.00433
21947.2	0.00273	0.00194	0.00172	0.00388
21952.3	0.00175	0.00155	0.00148	0.00346
21957.3	0.00165	0.00114	0.00123	0.00306
21961.7	0.00146	0.000553183	0.00102	0.00273
21967.6	0.000693663	0.000520187	0.000747069	0.00229
21973.9	0.000247476	0.000259562	0.000463619	0.00185
21977.5	0.000552002	0.000492546	0.000328212	0.00158
21982.1	0.000255552	-1.52282e-05	0.000164348	0.00126
21987	0.000160756	-0.00020578	-2.71141e-05	0.000924748
21992.3	0.00024023	-0.000465579	-0.000191661	0.000614577
21997.4	-8.35886e-05	-0.000136897	-0.000313728	0.000291309
22002	-0.000481165	-0.000575633	-0.000452825	7.22374e-05
22007.1	-0.000338638	-0.000531998	-0.000576058	-0.000154529
22013.3	-0.000423412	-0.000215679	-0.000679476	-0.000423063
22017.5	-0.000551014	-0.000349831	-0.000708796	-0.000628594
22022.2	-0.00071366	-0.000222817	-0.000698875	-0.000849813
22027.1	-0.00104	-0.000528604	-0.000607564	-0.000949326
22032.3	-0.000736291	-0.00036833	-0.000423863	-0.000942022
22037.3	-0.000626814	-0.000237183	-0.000251532	-0.000994365
22042.2	-0.000118379	0.000169979	0.000135549	-0.000940043
22046.8	0.000486728	0.00060354	0.000672855	-0.000661049
22052.7	0.000828959	0.00126	0.00132	-0.00019477
22058.8	0.00166	0.00207	0.00203	8.60002e-05
22062.5	0.00221	0.00273	0.0027	0.0003084
22067.1	0.00242	0.00385	0.00417	0.000962317
22072	0.00322	0.00577	0.00615	0.00224
22077.5	0.00554	0.0078	0.00879	0.00405
22082.3	0.00807	0.01037	0.01186	0.00588
22087	0.01265	0.01525	0.01808	0.00859
22092	0.02187	0.02567	0.02867	0.01475
22097.8	0.0353	0.04063	0.04374	0.02331
22097.8	0.03533	0.04076	0.04394	0.0234
22097.9	0.03531	0.04096	0.04425	0.02353
22098.7	0.03656	0.04377	0.04784	0.02486
22098.9	0.03695	0.04437	0.04845	0.02502
22099.8	0.04003	0.04763	0.05206	0.02659
22100	0.0407	0.04809	0.05272	0.02685
22100.4	0.04201	0.0509	0.05539	0.02785
22101.2	0.04477	0.05401	0.05928	0.02916
22101.6	0.04669	0.05557	0.06184	0.02989
22102.1	0.04836	0.05835	0.06506	0.03128
22102.5	0.05038	0.06097	0.06821	0.03231
22103.1	0.05417	0.06517	0.07404	0.03399
22103.4	0.056	0.06788	0.07721	0.03508
22104.3	0.06205	0.07541	0.08595	0.03712
22104.4	0.06315	0.07648	0.08774	0.0374
22105.1	0.06967	0.08313	0.09636	0.04013
22105.6	0.07493	0.08875	0.10449	0.04134
22106	0.07833	0.09534	0.113	0.0433
22106.6	0.08976	0.10548	0.12557	0.04579
22107	0.09581	0.11439	0.13496	0.04834
22107.5	0.10456	0.12523	0.14867	0.05123
22107.9	0.11455	0.13459	0.15898	0.05346
22108.4	0.12549	0.14662	0.17519	0.05783
22108.9	0.14198	0.16408	0.19018	0.06126
22109.6	0.16242	0.18441	0.21151	0.0675
22110	0.17776	0.20365	0.22927	0.07188
22110.4	0.19126	0.21515	0.24489	0.07545
22111	0.21847	0.24349	0.26542	0.08302
22111.5	0.23957	0.26487	0.29223	0.09015
22112	0.26379	0.2901	0.31544	0.09742
22112.5	0.28461	0.31324	0.3356	0.10529
22113	0.30589	0.33382	0.3619	0.11343
22113.4	0.32613	0.35542	0.38048	0.12116
22114	0.35917	0.38848	0.40884	0.13495
22114.4	0.38164	0.41656	0.43025	0.14443
22115.2	0.41544	0.45248	0.46826	0.16206
22115.4	0.42701	0.46323	0.4794	0.16872
22116	0.4598	0.49615	0.50812	0.18571
22116.4	0.4847	0.51846	0.52666	0.19559
22116.9	0.50506	0.5448	0.54827	0.20987
22117.3	0.5228	0.56541	0.56735	0.22234
22118.1	0.56301	0.59668	0.59893	0.24482
22118.6	0.58391	0.61622	0.6182	0.25795
22119	0.6022	0.63891	0.63517	0.27514
22119.5	0.62448	0.66024	0.64919	0.29009
22119.9	0.64276	0.67272	0.67196	0.30518
22120.6	0.67446	0.70261	0.69279	0.32881
22121	0.69701	0.72264	0.70536	0.34566
22121.7	0.72024	0.74292	0.73126	0.3635
22122	0.74048	0.759	0.74372	0.38313
22122.4	0.75951	0.76929	0.75794	0.39728
22123	0.77958	0.79924	0.77634	0.4198
22123.4	0.79395	0.80842	0.79094	0.43323
22124.3	0.83811	0.84205	0.82246	0.47601
22124.4	0.8429	0.84606	0.82688	0.48068
22125.2	0.87101	0.87143	0.85163	0.51314
22125.4	0.8775	0.87625	0.85726	0.52192
22125.8	0.8981	0.89285	0.87502	0.54632
22126.5	0.92119	0.91308	0.89401	0.58443
22126.9	0.93595	0.92375	0.90535	0.60309
22127.6	0.95676	0.94276	0.92347	0.65133
22127.9	0.96599	0.95135	0.93139	0.67107
22128.5	0.97806	0.96162	0.93886	0.70213
22129	0.98666	0.97002	0.94486	0.74128
22129.6	0.99641	0.97662	0.94782	0.78996
22129.9	0.99991	0.97981	0.94842	0.8121
22130.5	1.00145	0.9814	0.94866	0.8474
22130.9	1.00142	0.98104	0.9464	0.88838
22131.5	0.99866	0.97859	0.94339	0.93558
22131.8	0.99665	0.97618	0.94096	0.959
22132.5	0.98973	0.96973	0.93602	1.01004
22132.9	0.98603	0.96588	0.93309	1.03197
22133.5	0.98127	0.95899	0.92973	1.06389
22134	0.97588	0.95525	0.92803	1.08231
22134.5	0.97298	0.95105	0.92594	1.10981
22134.9	0.97045	0.94887	0.92509	1.12174
22135.7	0.969	0.9459	0.92394	1.13994
22136	0.96881	0.94523	0.92401	1.14552
22136.5	0.96846	0.94438	0.92453	1.1507
22137	0.96888	0.94415	0.92535	1.15552
22137.6	0.9705	0.94465	0.92646	1.15807
22137.8	0.97122	0.94509	0.92705	1.15891
22138.8	0.97505	0.9481	0.93006	1.1601
22139	0.97568	0.94895	0.93092	1.16005
22139.6	0.97924	0.95128	0.93383	1.15929
22140	0.98049	0.95276	0.93577	1.15872
22140.7	0.98442	0.95586	0.9394	1.15682
22141	0.98633	0.95696	0.94068	1.15589
22141.6	0.98901	0.96032	0.94397	1.15384
22142	0.99235	0.96303	0.94753	1.1524
22142.5	0.9954	0.96684	0.95153	1.15028
22143.2	0.99984	0.97028	0.95557	1.14747
22143.7	1.00326	0.97381	0.95843	1.14575
22143.8	1.00427	0.97464	0.95935	1.14495
22144.9	1.01329	0.983	0.97034	1.13906
22145.1	1.01442	0.98407	0.97135	1.1381
22145.7	1.02025	0.99073	0.97781	1.13491
22146.8	1.03104	1.00079	0.98999	1.12904
22146.9	1.03225	1.00142	0.99104	1.12864
22147.8	1.04125	1.01135	1.00197	1.12278
22148	1.04479	1.01457	1.00515	1.12175
22148.5	1.05131	1.01996	1.01194	1.11735
22149	1.05765	1.02868	1.0186	1.11258
22149.5	1.06382	1.03466	1.02618	1.10698
22149.9	1.07073	1.0397	1.0321	1.10387
22150.7	1.08198	1.05419	1.04353	1.09464
22150.9	1.08638	1.057	1.04784	1.09159
22151.5	1.09303	1.06401	1.05511	1.085
22152.1	1.10297	1.0737	1.06244	1.07315
22152.4	1.10578	1.0771	1.06581	1.06822
22153	1.11195	1.08439	1.06967	1.05725
22153.5	1.11571	1.09008	1.07274	1.04571
22154	1.11744	1.09312	1.07343	1.03833
22154.5	1.11885	1.0961	1.07368	1.0259
22155	1.1184	1.09704	1.07205	1.016
22155.5	1.11688	1.09696	1.07033	1.00474
22155.9	1.11272	1.09602	1.06662	0.99288
22156.4	1.10921	1.0934	1.06213	0.98344
22157.1	1.10236	1.08839	1.05501	0.96852
22158	1.08833	1.07888	1.04438	0.95335
22159	1.06834	1.06401	1.02976	0.93752
22160.1	1.05013	1.04818	1.0157	0.92441
22161.2	1.03196	1.03321	1.00239	0.91515
22162	1.02127	1.02184	0.99282	0.91004
22163.2	1.00552	1.00765	0.98157	0.90537
22164.2	0.99707	0.99897	0.97284	0.90322
22165.2	0.99001	0.99084	0.96633	0.90199
22166.2	0.98478	0.98383	0.96055	0.90128
22167.2	0.98008	0.97986	0.95725	0.90099
22168.2	0.97682	0.97584	0.95494	0.90104
22169	0.97636	0.9741	0.95397	0.90119
22170.1	0.97659	0.97223	0.95421	0.90172
22171	0.97803	0.97227	0.95561	0.90239
22172.1	0.98141	0.97388	0.95828	0.90373
22173.1	0.98504	0.97627	0.96116	0.90592
22174	0.98821	0.97833	0.96379	0.90882
22174.9	0.99203	0.98116	0.96639	0.91251
22176.1	0.99527	0.98475	0.9694	0.91805
22176.8	0.99778	0.9869	0.97132	0.92224
22177.8	1.00134	0.98922	0.97379	0.92688
22179.1	1.00602	0.99206	0.97695	0.93314
22180.1	1.00971	0.99494	0.97944	0.93745
22181.1	1.01379	0.99751	0.98201	0.94161
22182.3	1.01676	1.00032	0.98528	0.94582
22183.3	1.02014	1.00276	0.98834	0.9501
22184.2	1.02303	1.00529	0.99113	0.95359
22185.1	1.02598	1.00771	0.99432	0.95658
22186.2	1.0311	1.01133	0.99786	0.96096
22187.2	1.03541	1.0151	1.00161	0.96593
22188.3	1.03998	1.01845	1.0062	0.96997
22189.1	1.04373	1.02169	1.01036	0.97407
22190.3	1.04979	1.0262	1.0166	0.97938
22191.2	1.05479	1.0297	1.02076	0.98366
22192.1	1.06046	1.03414	1.02647	0.9885
22193.1	1.06592	1.03891	1.03227	0.99518
22194.1	1.07153	1.04361	1.03717	1.00116
22195	1.07654	1.04754	1.04114	1.00779
22196.2	1.08088	1.05127	1.04405	1.01592
22197	1.08201	1.05287	1.04469	1.0222
22198	1.08269	1.05339	1.04371	1.02902
22199	1.08114	1.05289	1.04155	1.03558
22200	1.07654	1.05028	1.03784	1.04219
22201.1	1.07097	1.04642	1.03325	1.0482
22202	1.06609	1.0433	1.02883	1.05253
22203.1	1.05888	1.0378	1.02314	1.05691
22204	1.05433	1.03384	1.01912	1.05888
22205.1	1.04885	1.02918	1.01444	1.06066
22206.2	1.04358	1.02447	1.0101	1.06137
22207.3	1.03956	1.02182	1.00633	1.06123
22208.1	1.03387	1.01877	1.00388	1.06056
22209.2	1.03197	1.016	1.00124	1.05943
22210.2	1.02921	1.01378	0.99933	1.0579
22211.1	1.02653	1.01276	0.99766	1.0563
22212.3	1.02335	1.01022	0.99562	1.05387
22213.1	1.02142	1.00887	0.99466	1.05173
22214.1	1.01974	1.00766	0.99366	1.04906
22215.1	1.01949	1.0069	0.99306	1.04633
22216	1.01754	1.00611	0.99248	1.04309
22217	1.01616	1.00516	0.9919	1.03916
22218	1.01447	1.00442	0.99154	1.03558
22219	1.01312	1.00424	0.99111	1.03077
22219.9	1.01128	1.00329	0.99083	1.02715
22221.1	1.00992	1.00287	0.99092	1.02204
22222.1	1.01004	1.00321	0.99118	1.01858
22223	1.00977	1.0033	0.99174	1.01553
22224.1	1.01026	1.00404	0.99261	1.0127
22225.2	1.01048	1.00481	0.99373	1.01009
22226.2	1.01117	1.00577	0.99485	1.00808
22227.2	1.01164	1.00663	0.99613	1.00634
22228.4	1.0133	1.00842	0.99811	1.00397
22229.2	1.01427	1.00926	0.99943	1.003
22230.2	1.01592	1.01065	1.00119	1.00129
22231.3	1.01749	1.0124	1.0035	0.99987
22232.2	1.01908	1.01373	1.00576	0.99861
22233.1	1.02099	1.01563	1.00805	0.9972
22234.2	1.02305	1.01836	1.01188	0.99559
22235.3	1.02577	1.02067	1.01552	0.99377
22236.3	1.02887	1.02341	1.01963	0.99201
22237.2	1.03088	1.0259	1.02336	0.99045
22238.1	1.0346	1.02887	1.02707	0.98827
22239.1	1.03784	1.03163	1.0307	0.98632
22240.1	1.04026	1.03435	1.03375	0.98392
22241.1	1.04262	1.03667	1.03609	0.98188
22242.1	1.04437	1.03873	1.03724	0.97999
22242.9	1.04451	1.03952	1.03776	0.97829
22244.1	1.04428	1.03967	1.03718	0.97672
22245.1	1.04306	1.03966	1.0359	0.9753
22246.1	1.04137	1.03924	1.03395	0.97414
22247.1	1.03822	1.03714	1.03129	0.97324
22248.1	1.03543	1.0352	1.02834	0.97249
22249	1.0326	1.03319	1.02525	0.9719
22250.2	1.02812	1.03037	1.02087	0.97145
22251.1	1.02423	1.02757	1.01749	0.97122
22252.2	1.01995	1.02422	1.01301	0.97106
22253.3	1.01579	1.02057	1.00853	0.97113
22254	1.01294	1.01844	1.00501	0.97119
22255	1.00833	1.01506	0.99942	0.97147
22256.1	1.00326	1.01151	0.99362	0.97183
22257.1	0.99781	1.00787	0.98835	0.97232
22258.2	0.99324	1.00304	0.98262	0.97288
22258.9	0.9892	1.00006	0.97876	0.9734
22260	0.98392	0.99492	0.97353	0.97427
22261	0.97934	0.99077	0.96987	0.9752
22261.9	0.97657	0.98752	0.96758	0.97617
22262.9	0.97366	0.98487	0.96594	0.97742
22264	0.97276	0.98294	0.96528	0.97884
22265.1	0.97186	0.98205	0.96557	0.98006
22266.1	0.97283	0.98202	0.96627	0.98112
22267	0.97398	0.98167	0.96735	0.98202
22269.5	0.97788	0.98329	0.97128	0.98395
22271.2	0.98133	0.98557	0.9747	0.98494
22273.8	0.98713	0.98931	0.98033	0.98605
22275.3	0.99049	0.99163	0.98422	0.98655
22277.8	0.99721	0.99585	0.99189	0.98725
22279.1	1.00097	0.99874	0.99674	0.98763
22281.1	1.00771	1.00307	1.00468	0.98815
22283.1	1.01325	1.0076	1.01125	0.98893
22285.1	1.01881	1.01141	1.01679	0.99046
22287	1.02326	1.01478	1.02087	0.99323
22289.1	1.02536	1.01758	1.02352	0.99764
22291.2	1.02835	1.01965	1.02535	1.0033
22293.2	1.02917	1.02163	1.02643	1.00974
22295.2	1.02959	1.0225	1.02714	1.01559
22297.3	1.03015	1.02343	1.02753	1.02128
22299.3	1.03005	1.02369	1.02775	1.02604
22301.2	1.03004	1.02403	1.02773	1.02996
22303	1.03032	1.02451	1.02752	1.03299
22304.8	1.02975	1.02356	1.02706	1.03445
22306.8	1.0286	1.02338	1.0256	1.03337
22309.2	1.0252	1.02128	1.023	1.02812
22311.2	1.02213	1.01984	1.02066	1.02351
22313.5	1.0173	1.01736	1.01769	1.01812
22315.4	1.01405	1.0151	1.01527	1.01446
22317.4	1.01186	1.01277	1.01232	1.01119
22319.5	1.00728	1.00997	1.00813	1.00719
22321.4	1.00333	1.00687	1.00356	1.00421
22323.3	0.99834	1.00353	0.99695	1.00047
22325.2	0.99336	0.99974	0.9899	0.99626
22327	0.98668	0.99434	0.98311	0.99203
22329.1	0.97936	0.98912	0.97508	0.98726
22331	0.97365	0.9847	0.9691	0.98397
22333.3	0.96831	0.981	0.96404	0.98225
22335.2	0.96527	0.97833	0.96125	0.98185
22337.2	0.96248	0.97718	0.96014	0.98217
22339.3	0.96501	0.9773	0.96002	0.98277
22341.2	0.96432	0.97716	0.96133	0.9833
22343.2	0.96507	0.97744	0.96299	0.98378
22345.3	0.96773	0.97806	0.96648	0.98406
22347	0.97032	0.97929	0.96994	0.9841
22348.9	0.97466	0.98154	0.97519	0.98403
22351	0.97936	0.98434	0.98078	0.98438
22353.1	0.98388	0.98744	0.98594	0.98555
22355.3	0.98863	0.99064	0.99093	0.98746
22357.5	0.99362	0.99353	0.99571	0.98948
22359.5	0.99727	0.99621	0.99985	0.99144
22361.6	1.00088	0.9985	1.00414	0.9932
22363.5	1.00544	1.00088	1.00825	0.99493
22365.3	1.00867	1.00329	1.01241	0.99647
22367.3	1.01246	1.00574	1.01812	0.99819
22371.1	1.01961	1.01143	1.02724	1.00051
22375.1	1.0254	1.0158	1.03247	0.99976
22379.1	1.02616	1.01746	1.03279	0.99473
22383.2	1.02369	1.0168	1.0297	0.98799
22387.4	1.01999	1.01493	1.0231	0.98253
22391.1	1.01275	1.01055	1.01397	0.97849
22395	1.00414	1.00497	1.00499	0.9785
22399.5	0.99651	0.99953	0.99825	0.98462
22404	0.99153	0.99586	0.99358	0.99055
22407.5	0.98884	0.99442	0.9899	0.99407
22411.6	0.98459	0.99133	0.98317	0.99793
22415	0.97915	0.98836	0.97602	1.00116
22419.1	0.97181	0.98317	0.96782	1.004
22423.4	0.96583	0.9799	0.96242	1.00645
22427.4	0.96488	0.97815	0.96139	1.00884
22431.5	0.9677	0.97959	0.96436	1.01075
22435.1	0.97276	0.98158	0.97198	1.01179
22438.9	0.98138	0.98556	0.98318	1.0116
22443.2	0.9916	0.99059	0.99345	1.00935
22448.1	0.99974	0.99531	1.002	1.00677
22451.5	1.00429	0.99831	1.00816	1.00486
22455.7	1.01012	1.00214	1.01667	1.00165
22459.2	1.01497	1.00444	1.02265	0.99785
22463.1	1.02063	1.00863	1.02664	0.99277
22467.1	1.02047	1.01027	1.02726	0.98843
22471.5	1.01994	1.01033	1.02504	0.98593
22475.4	1.01629	1.01017	1.02005	0.98528
22479.1	1.01033	1.00804	1.01277	0.98635
22483.1	1.00529	1.00437	1.00552	0.99055
22487.3	1.00079	1.00221	1.00284	0.99746
22491.6	1.00074	1.0016	1.002	1.00284
22496.2	1.00036	1.0012	1.00124	1.00642
22499.4	0.99922	1.00102	1.00068	1.00821
22503	0.99825	1.00005	0.99931	1.0089
22507.1	0.99711	0.99855	0.99641	1.00705
22511.2	0.99316	0.9971	0.99225	1.00305
22515.4	0.98954	0.99471	0.98725	0.99888
22519.6	0.98559	0.99372	0.98297	0.99579
22523.2	0.98428	0.99227	0.98014	0.99409
22527	0.98403	0.99062	0.97988	0.9935
22531.2	0.98635	0.99087	0.98201	0.99539
22535.6	0.98836	0.99177	0.98425	0.99787
22540.3	0.99031	0.99294	0.98664	0.99991
22543.7	0.99155	0.99407	0.98867	1.00115
22547.2	0.99433	0.9954	0.99177	1.00229
22551.1	1.00135	0.99704	0.99611	1.00345
22555.1	1.00445	1	1.00125	1.0045
22559.4	1.00888	1.00179	1.00645	1.00571
22563.4	1.0135	1.00458	1.01135	1.00686
22567.4	1.01681	1.0061	1.01649	1.00785
22570.9	1.01917	1.00792	1.02102	1.0087
22575	1.02259	1.00865	1.02398	1.00868
22579.8	1.02078	1.00911	1.02448	1.00849
22583.5	1.01974	1.0092	1.02288	1.00829
22588	1.01792	1.0088	1.01966	1.00785
22591.2	1.01639	1.00845	1.01464	1.00734
22595	1.01366	1.00684	1.00841	1.00629
22599	1.0094	1.00583	1.00418	1.00453
22603.2	1.00741	1.00391	1.00171	1.003
22607.3	1.00508	1.00351	1.00025	1.002
22611.3	1.00416	1.00317	0.99815	1.0009
22615	0.99946	1.00308	0.99428	0.99947
22618.9	0.9971	0.99972	0.9905	0.99811
22624.4	0.99322	0.99813	0.98691	0.99799
22630.9	0.99297	0.99911	0.98502	0.99969
22634.7	0.99089	0.99925	0.98489	1.001
22639.1	0.99052	0.99792	0.9862	1.00295
22644	0.99211	0.99831	0.98913	1.00486
22649.2	0.99704	0.99868	0.99277	1.00644
22654.5	0.99999	1.00072	0.99692	1.00735
22659.2	1.00321	1.00132	1.00121	1.00737
22663.8	1.00541	1.00191	1.00485	1.00569
22669.5	1.00623	1.00258	1.00755	1.00244
22675.7	1.00613	1.00374	1.00885	1.00041
22679.6	1.00936	1.00326	1.00838	0.9994
22683.9	1.0083	1.00584	1.00732	0.99815
22689.2	1.00802	1.00442	1.00711	0.99798
22694.2	1.00836	1.00487	1.00838	0.99905
22699.4	1.01144	1.00583	1.01031	1.00018
22704.2	1.0118	1.00681	1.01124	1.00074
22708.8	1.0096	1.00651	1.01021	1.00036
22714.6	1.0045	1.00471	1.00822	0.99946
22718.4	1.00594	1.00476	1.0072	0.99948
22725.2	1.00516	1.0052	1.00479	0.99981
22729.3	1.00024	1.00527	1.00162	1.00015
22733.8	0.99674	1.00165	0.99821	1.0012
22739.3	0.99233	1.00002	0.99567	1.00316
22744.6	0.99045	0.99984	0.99433	1.00532
22749.3	0.99167	0.99811	0.99362	1.00661
22753.9	0.99015	0.99856	0.99247	1.00689
22759.5	0.98628	0.99791	0.99127	1.00585
22764.7	0.98868	0.99746	0.99112	1.00466
22770.4	0.99294	0.99921	0.99239	1.00289
22774.2	0.99478	1.00023	0.99394	1.00084
22779	0.99076	1.00107	0.99617	0.99703
22784.3	0.99526	0.9998	0.99871	0.9933
22789.4	1.00196	1.00088	1.00048	0.99153
22794.2	1.00492	0.99403	1.00065	0.99052
22798.7	0.99708	0.98478	0.99958	0.98975
22804.5	0.9986	0.9744	0.99803	0.98964
22810.1	0.99677	0.96947	0.99737	0.9904
22814.6	0.99458	0.96481	0.9973	0.9912
22819.3	0.99278	0.95987	0.99728	0.9921
22824.1	0.98477	0.95931	0.99797	0.99269
22829.2	0.99024	0.95086	0.99908	0.99272
22834.5	0.98937	0.95221	1.00056	0.99223
22839.4	0.99049	0.94939	1.00202	0.99184
22843.8	0.97867	0.94838	1.00176	0.99088
22849.1	0.97481	0.94057	0.99977	0.98872
22854.9	0.96734	0.9397	0.99729	0.98716
22859.9	0.96113	0.93864	0.99475	0.98602
22864.4	0.96097	0.93384	0.99179	0.98493
22869.1	0.9577	0.93102	0.98789	0.98314
22874.1	0.95553	0.92952	0.98407	0.98123
22879.4	0.94693	0.92458	0.98119	0.97983
22884.3	0.94131	0.92531	0.97918	0.97865
22889	0.93314	0.91978	0.97772	0.97664
22893.9	0.92865	0.91687	0.97621	0.97324
22900	0.92722	0.91356	0.97432	0.97087
22905.4	0.93077	0.91346	0.97266	0.96979
22909.5	0.93184	0.92207	0.97136	0.96922
22914.4	0.92185	0.92551	0.96985	0.96804

## Sheet: Figure 2E
Ru/SiO2									Na-Ru/SiO2
Binding Energy (eV)	Residuals	Ru3d5 Scan B	Ru3d3 Scan B	C 1s	Backgnd.	Envelope			Binding Energy (eV)	Residuals	Ru3d5 Scan B	Ru3d3 Scan B	C 1s	Backgnd.	Envelope
288.48	3729.86	3692.06	3743.87	3705.93	3685.64	3770.58			288.78	2241.2	2272.34	2343.17	2270.75	2265.36	2355.54
288.38	3711.3	3692.1	3747.16	3708.49	3685.28	3777.19			288.68	2263.79	2272.35	2347.81	2272.07	2264.91	2362.41
288.28	3683.61	3692.04	3750.54	3711.72	3684.79	3784.72			288.58	2252.56	2272.38	2352.78	2273.93	2264.46	2370.16
288.18	3782.11	3691.94	3754.11	3715.84	3684.24	3793.41			288.48	2279.27	2272.45	2358.1	2276.45	2264.01	2378.98
288.08	3777.73	3691.88	3757.94	3721.16	3683.69	3803.58			288.38	2258.87	2272.45	2363.7	2279.74	2263.46	2388.97
287.98	3718.87	3691.7	3761.9	3727.77	3683	3815.36			288.28	2326.13	2272.5	2369.72	2284.11	2262.93	2400.49
287.88	3820.05	3691.37	3765.97	3735.93	3682.13	3829.01			288.18	2240.1	2272.59	2376.18	2289.82	2262.39	2413.81
287.78	3829.03	3691.04	3770.32	3746.13	3681.22	3845.05			288.08	2247.26	2272.68	2383.07	2297.14	2261.81	2429.26
287.68	3800.02	3690.55	3774.83	3758.59	3680.12	3863.74			287.98	2302.04	2272.75	2390.39	2306.44	2261.17	2447.24
287.58	3924.6	3689.89	3779.48	3773.73	3678.8	3885.5			287.88	2298.3	2272.89	2398.29	2318.28	2260.56	2468.33
287.48	3887.29	3689.13	3784.41	3792.11	3677.35	3910.96			287.78	2296.29	2272.9	2406.58	2332.98	2259.77	2492.93
287.38	3915.12	3688.13	3789.49	3814.1	3675.61	3940.5			287.68	2376.85	2272.69	2415.23	2351.09	2258.69	2521.62
287.28	4054.56	3686.8	3794.7	3840.18	3673.5	3974.69			287.58	2460.72	2272.28	2424.31	2373.4	2257.37	2555.25
287.18	4090.81	3685.25	3800.19	3871.05	3671.11	4014.27			287.48	2487.25	2271.63	2433.84	2400.73	2255.75	2594.7
287.08	4133.64	3683.36	3805.95	3907.21	3668.34	4059.84			287.38	2529.8	2270.57	2443.73	2433.89	2253.66	2640.88
286.98	4179.49	3681.13	3812.06	3949.27	3665.17	4112.11			287.28	2657.44	2269.19	2454.12	2474.12	2251.17	2695.09
286.88	4228.21	3678.66	3818.75	3997.92	3661.7	4171.93			287.18	2679.89	2267.48	2465.11	2522.69	2248.28	2758.71
286.78	4275.91	3675.78	3826	4053.57	3657.76	4239.83			287.08	2760.64	2265.28	2476.64	2580.87	2244.83	2833.13
286.68	4451.57	3672.56	3834.07	4116.74	3653.41	4316.55			286.98	2918.59	2262.47	2488.7	2650.11	2240.68	2919.91
286.58	4442.81	3668.88	3843.06	4187.69	3648.53	4402.56			286.88	3070.17	2259.04	2501.44	2732.14	2235.84	3020.94
286.48	4588.7	3664.72	3853.17	4266.61	3643.1	4498.31			286.78	3188.85	2254.85	2514.85	2828.62	2230.13	3138.07
286.38	4648.01	3659.89	3864.47	4353.34	3636.92	4603.86			286.68	3346.87	2249.77	2529	2941.37	2223.43	3273.28
286.28	4846.52	3654.73	3877.52	4447.95	3630.32	4719.56			286.58	3519.97	2243.73	2544.03	3072.28	2215.67	3428.7
286.18	4767.43	3648.97	3892.26	4549.68	3623.03	4844.84			286.48	3731.95	2236.71	2560.14	3223.25	2206.82	3606.46
286.08	4964.74	3642.56	3908.77	4657.63	3614.99	4978.96			286.38	3909.57	2228.6	2577.49	3395.97	2196.77	3808.53
285.98	5154.18	3635.31	3926.89	4770.41	3606.03	5120.56			286.28	4104.42	2219.25	2596.18	3591.82	2185.34	4036.57
285.88	5363.89	3627.39	3946.67	4886.59	3596.27	5268.11			286.18	4402.26	2208.55	2616.41	3811.79	2172.43	4291.9
285.78	5436.74	3618.67	3967.67	5004.1	3585.6	5419.23			286.08	4649.37	2196.44	2638.42	4056.29	2157.96	4575.24
285.68	5462.63	3609.06	3989.3	5120.51	3573.92	5571.03			285.98	4918.85	2182.81	2662.39	4324.8	2141.82	4886.38
285.58	5731.75	3598.79	4011.08	5233.44	3561.45	5720.41			285.88	5180.77	2167.5	2688.46	4615.55	2123.83	5223.86
285.48	5734.73	3587.95	4032.2	5340.11	3548.27	5863.7			285.78	5508.85	2150.29	2716.63	4925.28	2103.77	5584.67
285.38	5874.88	3576.4	4051.45	5437.37	3534.25	5996.73			285.68	5974.54	2131.14	2747.01	5249.11	2081.58	5964.1
285.28	6061.81	3564.13	4067.68	5522.18	3519.33	6115.32			285.58	6268.27	2109.92	2779.52	5580.1	2057.12	6355.29
285.18	6115.5	3551.27	4079.92	5591.81	3503.67	6215.66			285.48	6630.57	2086.39	2813.77	5909.12	2030.15	6748.98
285.08	6266.72	3537.78	4087.17	5643.62	3487.2	6294.17			285.38	7086.37	2060.46	2849.26	6225.16	2000.55	7133.78
284.98	6315.85	3523.77	4088.85	5675.53	3470.02	6348.11			285.28	7490.42	2032.32	2885.47	6515.85	1968.5	7496.65
284.88	6368.2	3509.38	4084.8	5686.1	3452.27	6375.73			285.18	7803.21	2002.07	2921.36	6767.8	1934.08	7823.07
284.78	6447.34	3494.75	4075.31	5674.48	3434.06	6376.41			285.08	8020.35	1969.92	2955.52	6967.77	1897.49	8098.23
284.68	6401.07	3480.22	4061.46	5640.74	3415.74	6350.93			284.98	8213.83	1936.12	2986.07	7104.03	1858.96	8308.29
284.58	6274.59	3465.92	4044.56	5585.45	3397.4	6301.11			284.88	8475.36	1901.16	3010.88	7168.34	1818.97	8442.43
284.48	6247.86	3452.01	4025.83	5509.98	3379.2	6229.41			284.78	8486.19	1865.42	3027.4	7150.75	1777.87	8487.83
284.38	6172.32	3438.75	3998.43	5416.44	3361.39	6130.84			284.68	8515.23	1829.33	3033.22	7055.14	1736.06	8445.57
284.28	6052.7	3426.36	3960.59	5307.37	3344.15	6006.01			284.58	8395.68	1793.48	3026.74	6883.48	1694.12	8315.46
284.18	5847.61	3414.72	3913.24	5185.39	3327.37	5858.6			284.48	8133.54	1758.56	3007.83	6643.83	1652.72	8104.78
284.08	5831.35	3404.06	3858.14	5053.64	3311.25	5693.35			284.38	7847.04	1724.95	2978.08	6347.21	1612.2	7825.85
283.98	5642.22	3394.58	3797.38	4915.35	3295.95	5515.4			284.28	7593.34	1693.2	2941.65	6006.97	1573.08	7495.65
283.88	5426.54	3386.45	3733.19	4773.63	3281.64	5329.98			284.18	7200.42	1663.72	2896.47	5637.06	1535.75	7125.76
283.78	5186.41	3379.67	3667.7	4631.25	3268.3	5142.02			284.08	6789.65	1636.95	2819.61	5251.17	1500.62	6706.49
283.68	4999.72	3374.49	3603.11	4490.94	3256.14	4956.27			283.98	6194.41	1613.16	2713.72	4861.51	1467.92	6252.57
283.58	4821.75	3371.01	3541.3	4354.96	3245.23	4776.81			283.88	5738.04	1592.69	2586.66	4478.58	1437.93	5782.06
283.48	4567.03	3369.26	3483.72	4225.14	3235.58	4606.96			283.78	5260.63	1575.59	2447.19	4110.54	1410.71	5311.91
283.38	4362.32	3369.2	3431.37	4102.8	3227.1	4449.17			283.68	4854.71	1562	2303.79	3763.52	1386.3	4856.71
283.28	4195.1	3370.89	3384.97	3989.02	3219.81	4305.26			283.58	4402.08	1551.74	2163.25	3441.43	1364.49	4427.43
283.18	4007.14	3374.18	3344.66	3884.32	3213.5	4176.16			283.48	3990.73	1544.81	2030.7	3146.73	1345.25	4031.74
283.08	3987.61	3378.95	3310.3	3788.88	3207.98	4062.16			283.38	3588.43	1541.02	1909.22	2880.25	1328.29	3673.93
282.98	3900.22	3385.14	3281.51	3702.7	3203.12	3963.12			283.28	3336.36	1540.39	1800.61	2642.02	1313.57	3355.88
282.88	3805.72	3392.74	3257.78	3625.55	3198.79	3878.5			283.18	2976.42	1542.64	1705.14	2430.95	1300.74	3077.26
282.78	3749.23	3401.79	3238.48	3557.04	3194.88	3807.56			283.08	2818.03	1547.6	1622.43	2245.49	1289.54	2836.45
282.68	3640.17	3412.36	3222.96	3496.66	3191.3	3749.37			282.98	2625.37	1555.13	1551.58	2083.73	1279.71	2631.01
282.58	3701.49	3424.65	3210.63	3443.87	3188.05	3703.05			282.88	2430.29	1565.21	1491.5	1943.66	1271.12	2458.13
282.48	3620.64	3438.85	3200.87	3398.04	3185.05	3667.65			282.78	2300.64	1577.62	1440.82	1823	1263.43	2314.58
282.38	3587.4	3455.02	3192.96	3358.3	3182.08	3642.13			282.68	2214.66	1592.46	1398.38	1719.72	1256.57	2197.43
282.28	3714.01	3473.48	3186.45	3324.02	3179.09	3625.76			282.58	2114.53	1609.74	1362.98	1631.73	1250.36	2103.73
282.18	3631.87	3494.58	3181	3294.58	3176.12	3617.93			282.48	2070.59	1629.45	1333.44	1557.03	1244.59	2030.73
282.08	3682.07	3518.65	3176.29	3269.37	3173.11	3618.09			282.38	2047.88	1651.67	1308.74	1493.76	1239.1	1975.97
281.98	3633.71	3545.93	3172.02	3247.73	3169.98	3625.71			282.28	2051.11	1676.68	1288.12	1440.43	1233.9	1937.44
281.88	3670.07	3576.84	3168.2	3229.35	3166.92	3640.55			282.18	1954.9	1704.59	1270.74	1395.46	1228.8	1913.2
281.78	3646.95	3611.22	3164.41	3213.46	3163.62	3661.85			282.08	2009.05	1735.8	1256.07	1357.65	1223.83	1901.85
281.68	3805.25	3649.04	3160.62	3199.69	3160.14	3689.07			281.98	1935.9	1770.62	1243.55	1325.85	1218.95	1902.13
281.58	3817.9	3689.95	3156.71	3187.63	3156.42	3721.44			281.88	1959.61	1809.4	1232.74	1299.06	1214.08	1913.03
281.48	3804.8	3733.47	3152.76	3177.07	3152.59	3758.12			281.78	2014.83	1852.41	1223.12	1276.27	1209.07	1933.66
281.38	3746.6	3778.53	3148.55	3167.55	3148.46	3797.73			281.68	2047.95	1900.1	1214.41	1256.79	1203.9	1963.49
281.28	3872.95	3824.14	3144.27	3159.03	3144.22	3839			281.58	2107.47	1952.73	1206.2	1239.8	1198.4	2001.93
281.18	3871.31	3868.8	3139.86	3151.25	3139.83	3880.25			281.48	2182.02	2010.79	1198.38	1224.88	1192.63	2048.79
281.08	3919.18	3910.85	3135.24	3143.98	3135.22	3919.62			281.38	2148.82	2074.66	1190.82	1211.6	1186.61	2103.86
280.98	3959.44	3948.64	3130.38	3137.05	3130.37	3955.33			281.28	2186.52	2144.51	1183.34	1199.55	1180.28	2166.84
280.88	3921.58	3980.68	3125.28	3130.33	3125.28	3985.74			281.18	2268.66	2220.41	1175.85	1188.42	1173.64	2237.4
280.78	4053.19	4005.76	3119.92	3123.73	3119.91	4009.57			281.08	2330.65	2302.16	1168.27	1177.96	1166.68	2315.02
280.68	4060.23	4023.29	3114.37	3117.23	3114.37	4026.14			280.98	2402	2389.01	1160.34	1167.77	1159.21	2398.7
280.58	4041.83	4033.21	3108.63	3110.76	3108.63	4035.34			280.88	2530.69	2479.92	1152	1157.67	1151.2	2487.17
280.48	4092.04	4036.24	3102.71	3104.29	3102.71	4037.81			280.78	2579.89	2573.23	1143.2	1147.5	1142.64	2578.64
280.38	4044.4	4034.09	3096.86	3098.02	3096.86	4035.25			280.68	2677.81	2666.68	1133.96	1137.2	1133.57	2670.69
280.28	3966.03	4029.04	3091.15	3092	3091.15	4029.89			280.58	2703.12	2757.2	1124.27	1126.7	1124	2760.16
280.18	3919.48	4016.62	3085.53	3086.15	3085.53	4017.24			280.48	2755.46	2841.07	1114.16	1115.97	1113.98	2843.24
280.08	3947.09	3988.07	3080.12	3080.56	3080.12	3988.52			280.38	2855.17	2914.15	1103.69	1105.03	1103.56	2915.74
279.98	3899.45	3944.55	3074.92	3075.24	3074.92	3944.87			280.28	2844.68	2972.34	1092.82	1093.81	1092.74	2973.5
279.88	3843.29	3887.95	3069.86	3070.09	3069.86	3888.18			280.18	2961.24	3012.51	1081.58	1082.3	1081.52	3013.34
279.78	3828.77	3820.91	3065.01	3065.18	3065.01	3821.07			280.08	2971.24	3033.52	1069.98	1070.51	1069.95	3034.13
279.68	3729.13	3746.43	3060.44	3060.56	3060.44	3746.55			279.98	2988.77	3037.35	1058.19	1058.57	1058.17	3037.78
279.58	3703.35	3667.7	3056.24	3056.32	3056.24	3667.79			279.88	2967.9	3029.27	1046.21	1046.48	1046.19	3029.57
279.48	3580.07	3587.68	3052.34	3052.39	3052.34	3587.73			279.78	2948.41	3005.92	1034.21	1034.41	1034.2	3006.14
279.38	3577.08	3509.29	3048.95	3048.99	3048.95	3509.33			279.68	2918.37	2933.57	1022.33	1022.47	1022.32	2933.72
279.28	3400.53	3434.74	3045.93	3045.95	3045.93	3434.76			279.58	2826.87	2815.85	1010.65	1010.75	1010.65	2815.96
279.18	3415.24	3365.85	3043.3	3043.32	3043.3	3365.87			279.48	2773.41	2663.89	999.375	999.444	999.372	2663.97
279.08	3369.01	3303.91	3041.09	3041.11	3041.09	3303.92			279.38	2596.68	2490.62	988.736	988.784	988.734	2490.67
278.98	3234.71	3249.67	3039.33	3039.34	3039.33	3249.68			279.28	2384.02	2308.37	978.911	978.945	978.91	2308.41
278.88	3201.29	3203.19	3037.85	3037.85	3037.85	3203.2			279.18	2217.43	2127.4	969.988	970.012	969.988	2127.42
278.78	3175.44	3164.4	3036.73	3036.73	3036.73	3164.4			279.08	2058.61	1955.43	962.203	962.219	962.203	1955.45
278.68	3105.91	3132.75	3035.93	3035.94	3035.93	3132.75			278.98	1820.99	1797.35	955.555	955.566	955.555	1797.36
278.58	3108.05	3107.45	3035.33	3035.33	3035.33	3107.45			278.88	1648.83	1655.68	949.95	949.957	949.95	1655.68
278.48	3075.86	3087.67	3034.91	3034.91	3034.91	3087.68			278.78	1517.14	1531.36	945.364	945.369	945.364	1531.36
278.38	3049.12	3072.57	3034.65	3034.65	3034.65	3072.57			278.68	1373.69	1424.14	941.767	941.771	941.767	1424.15
278.28	3043.4	3061.25	3034.48	3034.48	3034.48	3061.25			278.58	1244.78	1332.84	938.898	938.9	938.898	1332.84
278.18	3029.32	3052.94	3034.38	3034.38	3034.38	3052.94			278.48	1220.69	1256	936.668	936.669	936.668	1256
278.08	3056.86	3046.81	3034.16	3034.16	3034.16	3046.81			278.38	1123.4	1191.96	934.923	934.924	934.923	1191.96
277.98	3163.44	3042.38	3033.92	3033.92	3033.92	3042.38			278.28	1116.66	1139.1	933.61	933.611	933.61	1139.1
277.88	3074.33	3039.13	3033.58	3033.58	3033.58	3039.13			278.18	1019.84	1095.67	932.488	932.488	932.488	1095.68
277.78	3119.61	3036.75	3033.17	3033.17	3033.17	3036.75			278.08	1086.16	1060.37	931.63	931.63	931.63	1060.37
277.68	3083.33	3034.93	3032.66	3032.66	3032.66	3034.93			277.98	1003.34	1031.83	930.923	930.923	930.923	1031.83
277.58	3134.53	3033.7	3032.28	3032.28	3032.28	3033.7			277.88	997.942	1008.97	930.402	930.403	930.402	1008.97
277.48	3055.44	3032.84	3031.97	3031.97	3031.97	3032.84			277.78	964.008	990.735	929.954	929.955	929.954	990.735
277.38	3019.88	3032.2	3031.68	3031.68	3031.68	3032.2			277.68	959.285	976.385	929.678	929.678	929.678	976.385
277.28	3099.33	3031.7	3031.39	3031.39	3031.39	3031.7			277.58	946.2	965.097	929.445	929.445	929.445	965.097
277.18	3080.54	3031.39	3031.21	3031.21	3031.21	3031.39			277.48	967.846	956.324	929.293	929.293	929.293	956.324
277.08	3049.47	3031.18	3031.07	3031.07	3031.07	3031.18			277.38	931.314	949.508	929.153	929.153	929.153	949.508
276.98	3017.93	3030.98	3030.92	3030.92	3030.92	3030.98			277.28	954.031	944.255	929.033	929.033	929.033	944.255
276.88	3031.47	3030.87	3030.84	3030.84	3030.84	3030.87			277.18	943.053	940.255	928.95	928.95	928.95	940.255
276.78	3043.03	3030.82	3030.81	3030.81	3030.81	3030.82			277.08	915.173	937.243	928.907	928.907	928.907	937.243
276.68	3086.44	3041.93	3041.92	3041.92	3041.92	3041.93			276.98	929.364	934.957	928.854	928.854	928.854	934.957

[truncated: 23 more sheets: Figure 2F, Figure 3A , Figure 3B, Figure 3C, Figure 3D, Figure S2, Figure S3, Figure S4, Figure S5, Figure S7, Figure S8, Figure S10, Figure S11, Figure S13, Figure S15, Figure S16, Figure S17, Figure S18, Figure S19, Figure S20 …]
